# Supplementary material for: N-(4-Meth­oxy-2-nitro­phen­yl)-N-(methyl­sulfon­yl)acetamide
Source: Acta Crystallogr Sect E Struct Rep Online. 2009 Apr 2;65(Pt 5):o941. doi: 10.1107/S1600536809011799 (PMC2977642; doi:10.1107/S1600536809011799)
Supplement: Supplementary file 2 [file e-65-0o941-Isup2.hkl]

# 
# h,k,l, Fc-squared, Fo-squared, sigma(Fo-squared) and status flag 
# 
data_I
_shelx_title ' IU8_0m in P2(1)/n' 
_shelx_refln_list_code          4 
_shelx_F_calc_maximum      161.12 
_exptl_crystal_F_000       600.00 
_reflns_d_resolution_high  0.7495 
 
loop_ 
 _symmetry_equiv_pos_as_xyz 
 'x, y, z' 
 '-x+1/2, y+1/2, -z+1/2' 
 '-x, -y, -z' 
 'x-1/2, -y-1/2, z-1/2' 
 
_cell_length_a     7.1512 
_cell_length_b    15.4303 
_cell_length_c    11.3217 
_cell_angle_alpha  90.000 
_cell_angle_beta   91.769 
_cell_angle_gamma  90.000 
 
_shelx_F_squared_multiplier     1.000 
 
loop_ 
 _refln_index_h 
 _refln_index_k 
 _refln_index_l 
 _refln_F_squared_calc 
 _refln_F_squared_meas 
 _refln_F_squared_sigma 
 _refln_observed_status 
   2   0   0    10719.22    10694.89    144.73 o 
   4   0   0        9.72       10.47      2.89 o 
   6   0   0      680.98      727.20     83.80 o 
   8   0   0       16.52       14.48     11.73 o 
   1   1   0      245.73      241.58      3.30 o 
   2   1   0      204.07      201.86      4.74 o 
   3   1   0       49.08       44.18      2.50 o 
   4   1   0      344.81      326.93      5.63 o 
   5   1   0        1.95        0.00      2.35 o 
   6   1   0      266.22      254.19     10.87 o 
   7   1   0        6.19       -1.54      7.28 o 
   8   1   0      100.24       93.68     26.67 o 
   9   1   0        3.05       14.36      9.71 o 
   0   2   0     1794.38     1780.96     27.92 o 
   1   2   0       12.72       12.90      1.33 o 
   2   2   0      251.28      285.49      4.19 o 
   3   2   0     1363.51     1416.98     17.31 o 
   4   2   0       40.96       27.74      2.00 o 
   5   2   0       37.09       43.20      2.90 o 
   6   2   0      209.75      191.59      9.15 o 
   7   2   0        1.25        2.51      6.65 o 
   8   2   0       10.13        2.11     10.41 o 
   9   2   0        0.40        8.63     10.32 o 
   1   3   0     1239.83     1245.92     12.67 o 
   2   3   0     2120.06     2264.11     21.33 o 
   3   3   0       33.91       33.97      2.35 o 
   4   3   0        1.13       -1.18      1.71 o 
   5   3   0      199.44      200.44     10.91 o 
   6   3   0       39.58       58.61      6.28 o 
   7   3   0        6.57       11.14      6.03 o 
   8   3   0        0.23        4.40      7.85 o 
   9   3   0       14.16        1.16      8.90 o 
   0   4   0     2383.46     2361.53     30.89 o 
   1   4   0      821.75      800.60      9.49 o 
   2   4   0       54.21       60.33      2.47 o 
   3   4   0       39.32       48.50      2.69 o 
   4   4   0        0.19       -1.39      2.00 o 
   5   4   0      962.99     1078.18     19.23 o 
   6   4   0        0.05       -2.46      4.38 o 
   7   4   0      161.00      159.49     18.24 o 
   8   4   0        6.41       19.14     13.42 o 
   9   4   0        6.51       17.03     10.19 o 
   1   5   0      218.48      246.24      4.41 o 
   2   5   0      454.51      414.18      7.27 o 
   3   5   0       83.72       98.08      3.74 o 
   4   5   0       19.88       10.76      2.55 o 
   5   5   0      288.49      315.06     10.13 o 
   6   5   0       29.10       23.49      5.61 o 
   7   5   0       29.99       24.60      7.41 o 
   8   5   0       23.27       22.07     13.35 o 
   9   5   0        9.50        5.01      9.62 o 
   0   6   0       49.93       76.83      5.15 o 
   1   6   0       27.57       29.85      3.19 o 
   2   6   0      398.37      384.75      7.15 o 
   3   6   0     2528.75     2573.89     30.35 o 
   4   6   0     1783.14     1754.03     22.86 o 
   5   6   0        0.53        0.76      3.70 o 
   6   6   0       36.95       46.28      6.71 o 
   7   6   0       29.88       32.90      9.03 o 
   8   6   0       12.27        8.72      8.36 o 
   9   6   0        0.17        7.52     10.25 o 
   1   7   0       45.10       39.52      2.77 o 
   2   7   0      369.22      496.24      8.66 o 
   3   7   0       43.73       41.29      2.79 o 
   4   7   0      266.65      314.03      7.93 o 
   5   7   0       10.11        8.76      4.02 o 
   6   7   0       35.32       27.88      7.00 o 
   7   7   0       36.59       27.16     11.71 o 
   8   7   0        1.72        8.05      8.94 o 
   0   8   0     1068.30     1107.07     21.56 o 
   1   8   0     1013.53      921.13     13.44 o 
   2   8   0       39.12       52.50      3.26 o 
   3   8   0      978.91      928.15     15.11 o 
   4   8   0      123.56      139.51      5.66 o 
   5   8   0       59.94       62.41      6.54 o 
   6   8   0        2.42        5.55      5.89 o 
   7   8   0        4.70        3.44      7.81 o 
   8   8   0        0.15        1.22      8.80 o 
   1   9   0       32.52       43.27      3.83 o 
   2   9   0      277.55      249.95      7.00 o 
   3   9   0       90.92       78.86      4.87 o 
   4   9   0       19.73       24.72      6.82 o 
   5   9   0      223.33      234.50     10.68 o 
   6   9   0       26.30       13.24      6.66 o 
   7   9   0       68.80       89.32     15.57 o 
   8   9   0        8.58        0.79      9.69 o 
   0  10   0       91.19       74.48      5.61 o 
   1  10   0      436.45      419.27     10.03 o 
   2  10   0      662.95      682.00     15.16 o 
   3  10   0      752.81      701.36     15.21 o 
   4  10   0      308.83      286.15     15.81 o 
   5  10   0      183.01      166.64     11.10 o 
   6  10   0       31.34       32.64      8.58 o 
   7  10   0       11.77       18.75      9.45 o 
   8  10   0        0.35        1.18     10.54 o 
   1  11   0       23.89       22.21      4.83 o 
   2  11   0      111.65      123.66      6.31 o 
   3  11   0      367.17      365.11     16.06 o 
   4  11   0      128.96      140.87      8.95 o 
   5  11   0      250.17      222.01     15.97 o 
   6  11   0       30.11       34.50      8.26 o 
   7  11   0        2.77        9.63      9.69 o 
   8  11   0        0.94        2.36      9.93 o 
   0  12   0      235.34      249.58     14.12 o 
   1  12   0      906.60      887.44     18.99 o 
   2  12   0       53.44       45.73      9.80 o 
   3  12   0       27.22       22.88      5.65 o 
   4  12   0      435.85      418.12     14.72 o 
   5  12   0        5.87        0.39      7.52 o 
   6  12   0       79.00      109.45     11.38 o 
   7  12   0       63.43       64.62     12.89 o 
   1  13   0        0.73        1.65      4.39 o 
   2  13   0     1149.17     1128.11     25.92 o 
   3  13   0       61.68       60.65      7.14 o 
   4  13   0        2.63        5.83      6.49 o 
   5  13   0        0.75        1.70      7.08 o 
   6  13   0       26.75       24.56      8.60 o 
   7  13   0       18.56       15.02     15.26 o 
   0  14   0      845.75      831.19     30.64 o 
   1  14   0      593.82      571.01     34.69 o 
   2  14   0      269.23      286.58     17.55 o 
   3  14   0        2.44       -0.78      5.30 o 
   4  14   0      236.79      218.24     13.76 o 
   5  14   0       27.14        7.18      7.45 o 
   6  14   0       23.06       23.74     19.85 o 
   1  15   0       37.17       19.00     11.73 o 
   2  15   0       96.14       96.54      8.61 o 
   3  15   0        0.74       12.29      7.14 o 
   4  15   0      121.64      131.03     11.97 o 
   5  15   0       16.27        7.63      7.98 o 
   6  15   0        3.80       10.43     14.26 o 
   0  16   0        2.18        9.71      8.97 o 
   1  16   0       39.21       44.47      8.88 o 
   2  16   0      106.60       99.43     10.52 o 
   3  16   0       15.07        3.90      7.41 o 
   4  16   0       69.02       98.87     11.83 o 
   5  16   0        7.72        9.47      8.23 o 
   6  16   0       47.42       49.71     20.39 o 
   1  17   0        7.31        5.40      7.46 o 
   2  17   0       32.57       34.59      9.08 o 
   3  17   0       11.66       -1.42      7.45 o 
   4  17   0        5.92       12.55      8.46 o 
   5  17   0        0.08       10.12      9.43 o 
   0  18   0      252.15      254.71     28.03 o 
   1  18   0        7.13        4.80      9.93 o 
   2  18   0       33.66       33.95     11.39 o 
   3  18   0        9.17        9.57      8.61 o 
   4  18   0        8.06       -5.26      8.72 o 
   1  19   0       56.67       54.78     13.03 o 
   2  19   0        0.57        4.07     14.12 o 
   3  19   0        3.46       -8.52      9.92 o 
   0  20   0       53.25       44.10     19.81 o 
   1  20   0      133.94      144.68     18.03 o 
   2  20   0        1.73       16.56     11.94 o 
  -9   0   1        6.58       -0.14     12.61 o 
  -7   0   1        3.99       -8.71      8.71 o 
  -5   0   1      198.88      197.03      8.22 o 
  -3   0   1        2.38       -0.33      1.78 o 
  -1   0   1    12308.12    12394.46    142.55 o 
   1   0   1       12.79        5.62      1.34 o 
   3   0   1      450.75      572.86     14.13 o 
   5   0   1      290.76      271.43     11.62 o 
   7   0   1       83.92       56.12      9.89 o 
   9   0   1        6.15       -1.79     11.84 o 
  -9   1   1       99.01       91.43     13.26 o 
  -8   1   1       56.86       82.59     20.09 o 
  -7   1   1      224.43      182.72     15.03 o 
  -6   1   1       94.70      103.26      6.92 o 
  -5   1   1        6.20        9.57      2.42 o 
  -4   1   1      119.82      136.17      3.44 o 
  -3   1   1      435.89      391.63      5.42 o 
  -2   1   1      851.89      774.06      6.75 o 
  -1   1   1     1062.46     1066.99      9.14 o 
   1   1   1    12786.75    12661.93    109.86 o 
   2   1   1    11095.35    11464.17    103.76 o 
   3   1   1        3.46        2.30      1.74 o 
   4   1   1       64.00       68.60      3.72 o 
   5   1   1        1.31       -2.18      2.18 o 
   6   1   1       53.39       43.24     11.13 o 
   7   1   1        2.78        8.95      5.21 o 
   8   1   1       19.52       12.83      7.99 o 
   9   1   1        0.03        5.86     16.60 o 
  -9   2   1        0.52       -0.83      8.61 o 
  -8   2   1       11.93        9.52      9.82 o 
  -7   2   1       91.17       81.91     10.38 o 
  -6   2   1       42.95       46.01      5.50 o 
  -5   2   1       41.94       34.10      3.10 o 
  -4   2   1      261.48      297.25      5.05 o 
  -3   2   1     1109.75     1163.54     12.37 o 
  -2   2   1       20.98       13.70      1.16 o 
  -1   2   1     7284.23     7193.27     68.98 o 
   0   2   1      293.21      292.19      3.79 o 
   1   2   1       33.68       39.43      1.47 o 
   2   2   1    25960.73    26093.16    225.47 o 
   3   2   1      278.80      360.02      7.16 o 
   4   2   1     1204.66     1166.25     17.69 o 
   5   2   1        5.24        0.97      2.06 o 
   6   2   1      107.23      101.84      7.39 o 
   7   2   1       96.60       99.81      9.87 o 
   8   2   1       23.55       25.33      9.80 o 
   9   2   1        1.39       10.31     10.11 o 
  -9   3   1        4.65        0.28     18.77 o 
  -8   3   1       19.75       34.15      9.11 o 
  -7   3   1       98.15       95.66     10.82 o 
  -6   3   1      266.96      269.85     10.58 o 
  -5   3   1       53.84       61.79      4.93 o 
  -4   3   1       49.08       42.41      2.92 o 
  -3   3   1      505.50      567.12      8.06 o 
  -2   3   1      189.13      129.19      2.67 o 
  -1   3   1      102.51      151.04      2.75 o 
   0   3   1     5707.54     5633.64     51.84 o 
   1   3   1     3560.76     3558.67     45.76 o 
   2   3   1     1632.94     1580.01     17.84 o 
   3   3   1     3671.60     3783.29     46.17 o 
   4   3   1      484.18      425.53      9.62 o 
   5   3   1        6.38        1.08      2.76 o 
   6   3   1      333.67      325.72     12.23 o 
   7   3   1        5.63        5.40      6.02 o 
   8   3   1       13.83       12.01      8.48 o 
   9   3   1        7.91       -3.46      8.47 o 
  -9   4   1        0.30        1.74      8.84 o 
  -8   4   1        3.99       -4.06      7.19 o 
  -7   4   1       61.92       45.12     14.39 o 
  -6   4   1       31.79       45.95      5.66 o 
  -5   4   1      218.88      207.59      6.42 o 
  -4   4   1       62.49       52.08      3.24 o 
  -3   4   1       95.98       82.51      3.54 o 
  -2   4   1     2264.96     2313.37     25.11 o 
  -1   4   1     2740.14     2530.43     24.32 o 
   0   4   1     5955.22     5865.63     56.94 o 
   1   4   1      201.24      204.01      3.97 o 
   2   4   1      797.46      773.07      9.16 o 
   3   4   1      601.23      676.04     15.19 o 
   4   4   1       46.94       49.65      3.99 o 
   5   4   1      204.12      232.50      7.15 o 
   6   4   1      351.98      330.89     12.42 o 
   7   4   1        7.30        8.37      6.22 o 
   8   4   1       35.24       36.77      9.87 o 
   9   4   1       35.48       52.02     12.89 o 
  -9   5   1       64.97       64.55     12.71 o 
  -8   5   1        5.50        9.17     11.88 o 
  -7   5   1       20.53       26.99      9.44 o 
  -6   5   1      176.02      173.02     14.45 o 
  -5   5   1       70.17       71.93      4.43 o 
  -4   5   1      443.57      367.78      8.89 o 
  -3   5   1      526.27      450.68      8.06 o 
  -2   5   1      866.74      999.57     13.32 o 
  -1   5   1      277.42      328.75      5.01 o 
   0   5   1       10.53       16.52      1.63 o 
   1   5   1     4375.75     4281.85     40.66 o 
   2   5   1      168.37      144.16      3.82 o 
   3   5   1     1279.11     1362.94     19.45 o 
   4   5   1       48.92       72.60      4.15 o 
   5   5   1        8.74       10.95      3.31 o 
   6   5   1      131.41      122.05      8.29 o 
   7   5   1        2.79       11.57      6.35 o 
   8   5   1        0.79        1.68      8.43 o 
   9   5   1        0.00       -5.87      9.44 o 
  -9   6   1        4.20        6.28     14.63 o 
  -8   6   1        0.40        9.02      8.02 o 
  -7   6   1        4.32       17.72      7.82 o 
  -6   6   1        6.25       -0.60      5.29 o 
  -5   6   1       25.66       22.01      3.53 o 
  -4   6   1      605.66      643.48     12.54 o 
  -3   6   1     1798.69     1766.18     22.05 o 
  -2   6   1      525.42      536.13      8.16 o 
  -1   6   1      949.55      868.56     11.24 o 
   0   6   1     1134.87     1166.75     19.07 o 
   1   6   1        6.24        7.88      2.27 o 
   2   6   1      230.28      265.61      5.45 o 
   3   6   1     1087.40     1152.58     23.59 o 
   4   6   1      290.36      304.87     12.44 o 
   5   6   1      154.12      157.73      6.68 o 
   6   6   1      449.32      452.18     14.97 o 
   7   6   1      122.80      128.71     11.04 o 
   8   6   1        2.11        7.16      9.04 o 
   9   6   1       48.55       75.69     13.74 o 
  -8   7   1        2.05       25.25      9.55 o 
  -7   7   1      130.80      133.81     13.13 o 
  -6   7   1        6.19        3.71      5.32 o 
  -5   7   1      427.73      412.01     12.88 o 
  -4   7   1      229.51      252.42      7.83 o 
  -3   7   1     4341.22     4368.53     53.59 o 
  -2   7   1        0.06        6.89      2.04 o 
  -1   7   1     1285.62     1236.31     16.16 o 
   0   7   1      153.10      183.62      6.61 o 
   1   7   1      619.02      633.22      9.47 o 
   2   7   1     2003.62     2040.62     29.19 o 
   3   7   1       21.98       26.90      2.96 o 
   4   7   1      357.00      379.58      9.02 o 
   5   7   1       14.50       18.12      5.20 o 
   6   7   1       63.32       64.84      7.42 o 
   7   7   1        2.23        6.19      6.88 o 
   8   7   1        0.43       -3.86      8.14 o 
  -8   8   1        0.68       11.58      9.36 o 
  -7   8   1       45.75       46.65     10.22 o 
  -6   8   1       14.22        9.01      6.03 o 
  -5   8   1        1.31        5.23      4.49 o 
  -4   8   1      109.51      104.67      5.03 o 
  -3   8   1       82.40       73.87      5.52 o 
  -2   8   1      653.98      592.83      9.87 o 
  -1   8   1      374.63      421.14      7.78 o 
   0   8   1       92.77      104.82      4.57 o 
   1   8   1      140.76      157.51      7.28 o 
   2   8   1      497.86      515.41     10.75 o 
   3   8   1      714.92      724.01     18.23 o 
   4   8   1      720.30      687.75     17.57 o 
   5   8   1        5.69        4.85      4.06 o 
   6   8   1      124.29      124.36     23.68 o 
   7   8   1       16.91       20.38      7.48 o 
   8   8   1       64.72       80.15     25.49 o 
  -8   9   1       57.93       72.88     12.86 o 
  -7   9   1        3.05        6.78      8.11 o 
  -6   9   1       39.37       41.22      7.77 o 
  -5   9   1       63.05       63.20      9.35 o 
  -4   9   1     1231.39     1207.64     25.53 o 
  -3   9   1      227.97      219.37      7.61 o 
  -2   9   1      252.17      249.55      6.39 o 
  -1   9   1        4.24        5.20      2.25 o 
   0   9   1      219.84      246.64      9.61 o 
   1   9   1      164.41      168.78      5.63 o 
   2   9   1       14.55       18.69      3.34 o 
   3   9   1        1.83       -2.04      3.67 o 
   4   9   1        2.30        7.76      4.07 o 
   5   9   1      195.25      180.78      9.90 o 
   6   9   1        0.29       -0.78      6.42 o 
   7   9   1       25.75       16.16      9.42 o 
   8   9   1        0.26       -5.42      9.53 o 
  -8  10   1       15.22       -5.95      9.34 o 
  -7  10   1        6.35        1.93     18.03 o 
  -6  10   1        4.41       -2.55      7.38 o 
  -5  10   1      291.12      330.17     14.90 o 
  -4  10   1      126.86      133.65     13.06 o 
  -3  10   1        4.17       -2.98      3.15 o 
  -2  10   1      184.77      171.69      6.96 o 
  -1  10   1       40.79       39.91      3.57 o 
   0  10   1       55.67       54.25      4.28 o 
   1  10   1     1058.42     1005.10     17.65 o 
   2  10   1      323.77      296.41      8.67 o 
   3  10   1      351.43      326.25     11.14 o 
   4  10   1      244.51      233.41     10.70 o 
   5  10   1       47.44       67.95     10.10 o 
   6  10   1       81.70       84.91     10.18 o 
   7  10   1        5.14       -8.00      8.00 o 
   8  10   1       27.50       40.93     15.33 o 
  -8  11   1        1.68       -2.56     11.31 o 
  -7  11   1       43.19       42.18     13.70 o 
  -6  11   1        0.85        7.50     10.50 o 
  -5  11   1      110.58      100.40      9.85 o 
  -4  11   1      226.31      222.75     10.35 o 
  -3  11   1      291.28      296.15     10.32 o 
  -2  11   1        1.82        0.81      2.82 o 
  -1  11   1       72.55       69.98      4.46 o 
   0  11   1      305.04      308.23      9.27 o 
   1  11   1      268.77      266.39      9.28 o 
   2  11   1      415.30      410.26     13.22 o 
   3  11   1       19.25       24.10      5.67 o 
   4  11   1       43.34       46.39      6.70 o 
   5  11   1        1.29        5.03      6.33 o 
   6  11   1        2.09       -1.21      6.75 o 
   7  11   1        5.64        9.05     13.86 o 
   8  11   1        2.04        7.13     10.04 o 
  -7  12   1       98.28      120.91     15.26 o 
  -6  12   1       56.25       75.05     11.93 o 
  -5  12   1       46.31       47.08      8.88 o 
  -4  12   1       16.07       17.74      9.61 o 
  -3  12   1       46.57       57.97      6.30 o 
  -2  12   1        0.70       -3.64      3.64 o 
  -1  12   1       11.30       10.50      3.65 o 
   0  12   1        6.65        2.37      3.08 o 
   1  12   1      579.12      585.34     14.57 o 
   2  12   1      495.79      478.99     15.07 o 
   3  12   1     1261.98     1246.35     27.94 o 
   4  12   1       34.76       44.88      6.96 o 
   5  12   1       34.13       32.97      8.22 o 
   6  12   1       18.72       39.80      9.36 o 
   7  12   1       10.82        1.28      9.40 o 
  -7  13   1       11.77        4.79     10.44 o 
  -6  13   1        4.85        6.63     11.10 o 
  -5  13   1       60.85       65.03      9.72 o 
  -4  13   1       35.19       33.26      8.16 o 
  -3  13   1      813.51      801.73     18.74 o 
  -2  13   1      616.56      577.86     15.09 o 
  -1  13   1       77.23       83.75      7.41 o 
   0  13   1     1750.83     1677.17     31.65 o 
   1  13   1       31.52       32.79      5.22 o 
   2  13   1      518.47      529.91     27.54 o 
   3  13   1      194.21      186.63     10.44 o 
   4  13   1       34.71       36.86      7.01 o 
   5  13   1        0.02       -4.30      6.71 o 
   6  13   1        0.56        2.69      9.25 o 
   7  13   1        0.99       -3.42     10.20 o 
  -6  14   1       14.42       19.49     10.56 o 
  -5  14   1        9.72        8.03      7.73 o 
  -4  14   1       34.12       29.56      8.19 o 
  -3  14   1       40.69       30.91      7.86 o 
  -2  14   1       99.72      106.48      8.74 o 
  -1  14   1        6.48        2.00      4.94 o 
   0  14   1      831.20      785.15     23.83 o 
   1  14   1      198.93      191.35     10.25 o 
   2  14   1       30.74       37.11      7.58 o 
   3  14   1       31.72       19.03      6.64 o 
   4  14   1        0.06       -5.91      5.91 o 
   5  14   1        0.29       -7.09      7.11 o 
   6  14   1      165.24      194.31     20.06 o 
  -6  15   1       97.38      106.32     18.64 o 
  -5  15   1        1.04        2.63      7.60 o 
  -4  15   1       42.55       51.56      9.26 o 
  -3  15   1      111.66      119.51     21.48 o 
  -2  15   1       28.72       15.24      7.16 o 
  -1  15   1      133.44      144.68     11.01 o 
   0  15   1      324.11      327.38     16.12 o 
   1  15   1       25.78       21.56      6.46 o 
   2  15   1        2.48       -1.54      5.49 o 
   3  15   1       31.23       34.16      8.31 o 
   4  15   1       92.39       86.24     10.87 o 
   5  15   1        2.07        0.00      8.98 o 
   6  15   1        2.68        7.83      8.93 o 
  -5  16   1        2.22       -1.42      9.54 o 
  -4  16   1       16.31       18.42      8.26 o 
  -3  16   1        8.31        8.16      7.53 o 
  -2  16   1        0.01        9.05      6.92 o 
  -1  16   1        0.32       10.93      7.99 o 
   0  16   1       69.11       68.81      8.23 o 
   1  16   1       79.88       90.52      8.87 o 
   2  16   1      243.62      250.24     12.75 o 
   3  16   1      116.82      130.11     12.88 o 
   4  16   1       57.89       58.13     10.61 o 
   5  16   1       57.85       62.98     11.19 o 
  -5  17   1      103.58      133.21     28.81 o 
  -4  17   1        2.08        6.61      8.20 o 
  -3  17   1       92.09      126.28     12.60 o 
  -2  17   1       77.86       83.54     13.05 o 
  -1  17   1      199.13      200.27     13.80 o 
   0  17   1       17.45       17.04     14.44 o 
   1  17   1        0.25       -5.94      7.37 o 
   2  17   1        6.65       11.50      7.94 o 
   3  17   1       18.33       20.35      9.73 o 
   4  17   1       44.16       76.76     11.44 o 
   5  17   1       50.19       38.59     11.15 o 
  -4  18   1        2.29        4.83     10.75 o 
  -3  18   1        9.04       -5.82      8.65 o 
  -2  18   1        4.72       -1.92      7.94 o 
  -1  18   1       73.16       66.76     10.51 o 
   0  18   1       12.73       16.36      8.18 o 
   1  18   1       46.14       46.00     16.82 o 
   2  18   1       38.21       19.71     10.66 o 
   3  18   1       45.01       54.24     30.19 o 
   4  18   1        9.56       14.26     11.22 o 
  -3  19   1        0.80        3.42     11.36 o 
  -2  19   1       25.79       26.17     10.13 o 
  -1  19   1        0.07       -1.76     17.74 o 
   0  19   1       20.01       34.87     12.32 o 
   1  19   1       18.71       20.16     11.07 o 
   2  19   1        0.15        3.87     15.06 o 
   3  19   1        0.00       -9.19      9.19 o 
  -2  20   1       76.96      102.47     21.31 o 
  -1  20   1       77.41       93.53     16.05 o 
   0  20   1       33.48       40.05     13.40 o 
   1  20   1       51.83       58.44     28.25 o 
   2  20   1        0.16       16.54     16.76 o 
  -8   0   2       66.35       62.27     14.51 o 
  -6   0   2        3.27        2.40      5.41 o 
  -4   0   2      965.81     1013.68     19.41 o 
  -2   0   2     2009.22     2181.82     24.24 o 
   0   0   2      828.38      810.28     13.43 o 
   2   0   2     4030.86     4222.40     54.06 o 
   4   0   2       66.77       64.73      7.33 o 
   6   0   2       41.03       42.25     11.60 o 
   8   0   2       17.22       20.72     13.38 o 
  -9   1   2        6.50        0.25     10.70 o 
  -8   1   2        0.26       -2.25      8.48 o 
  -7   1   2      169.71      193.88     13.38 o 
  -6   1   2      100.04       95.70      6.42 o 
  -5   1   2        2.16        1.62      2.26 o 
  -4   1   2      203.04      199.12      4.93 o 
  -3   1   2      126.57      112.55      3.34 o 
  -2   1   2      500.81      486.03      4.90 o 
  -1   1   2     8474.54     8898.00     88.93 o 
   0   1   2    11999.93    12117.18    115.61 o 
   1   1   2     3146.29     3040.08     27.40 o 
   2   1   2        1.48       14.98      1.96 o 
   3   1   2     5333.43     5310.77     58.97 o 
   4   1   2      143.94      131.94      5.71 o 
   5   1   2      723.36      697.21     20.71 o 
   6   1   2      357.19      384.21     17.85 o 
   7   1   2        0.05       -3.83      5.73 o 
   8   1   2       46.19       59.59     11.42 o 
   9   1   2        1.18       -0.13      9.66 o 
  -9   2   2        3.06       -3.46      8.31 o 
  -8   2   2       83.38       81.11     15.83 o 
  -7   2   2       33.64       33.03      8.30 o 
  -6   2   2      330.17      319.76     10.97 o 
  -5   2   2      113.41      121.68      6.18 o 
  -4   2   2       60.05       57.87      2.90 o 
  -3   2   2       16.53       21.01      1.51 o 
  -2   2   2      695.08      756.33      7.72 o 
  -1   2   2     1546.02     1787.30     17.20 o 
   0   2   2      647.98      641.90      6.92 o 
   1   2   2     2873.57     3036.88     27.53 o 
   2   2   2     1148.15     1097.57     11.53 o 
   3   2   2       22.35       25.22      2.43 o 
   4   2   2     1076.76     1033.93     14.62 o 
   5   2   2       97.13       85.15      4.29 o 
   6   2   2       94.74       74.39      7.06 o 
   7   2   2       14.47       27.79      6.21 o 
   8   2   2       24.19       23.60      9.85 o 
   9   2   2       15.98       12.05     10.06 o 
  -9   3   2        3.35       13.40      9.06 o 
  -8   3   2       11.11        7.66      7.72 o 
  -7   3   2      337.14      310.64     16.80 o 
  -6   3   2        4.85        4.79      4.94 o 
  -5   3   2      225.09      215.18      6.44 o 
  -4   3   2      247.54      248.28      6.10 o 
  -3   3   2      137.84      107.42      2.87 o 
  -2   3   2     3703.68     3837.38     37.62 o 
  -1   3   2     8169.07     8041.69     77.21 o 
   0   3   2      853.65      858.81      9.59 o 
   1   3   2       15.37       16.34      1.52 o 
   2   3   2     7785.50     8079.15     74.32 o 
   3   3   2     4740.82     4706.42     52.55 o 
   4   3   2      572.68      635.60     10.28 o 
   5   3   2      940.54      893.17     24.59 o 
   6   3   2      392.78      406.96     14.02 o 
   7   3   2        0.28       -5.99      7.31 o 
   8   3   2        4.78       -7.75      7.75 o 
   9   3   2        0.66       -0.51      8.81 o 
  -9   4   2        2.48        3.59      8.76 o 
  -8   4   2       56.44       58.97     12.79 o 
  -7   4   2       73.93       77.30     10.26 o 
  -6   4   2       15.73       15.09      5.21 o 
  -5   4   2        0.86       -2.70      2.70 o 
  -4   4   2        2.73       -0.72      1.83 o 
  -3   4   2      336.39      366.33      6.04 o 
  -2   4   2     1144.83     1259.43     15.48 o 
  -1   4   2      223.79      241.13      4.28 o 
   0   4   2     2937.52     2796.51     29.66 o 
   1   4   2     2358.87     2441.44     23.97 o 
   2   4   2     1058.20     1134.54     13.11 o 
   3   4   2       38.20       56.71      3.17 o 
   4   4   2      801.31      791.80     13.58 o 
   5   4   2        4.99        2.54      3.17 o 
   6   4   2       46.31       52.03      6.71 o 
   7   4   2        9.73        0.06      5.38 o 
   8   4   2        0.50       -2.63      7.69 o 
   9   4   2        8.05       12.15     16.14 o 
  -9   5   2        8.56       10.03     18.37 o 
  -8   5   2       81.48       84.97     11.95 o 
  -7   5   2      104.32      101.72     11.29 o 
  -6   5   2       92.13      105.74     14.61 o 
  -5   5   2      263.93      238.74      6.89 o 
  -4   5   2      602.05      593.84     11.14 o 
  -3   5   2       66.84       94.30      3.27 o 
  -2   5   2      485.88      514.81      8.65 o 
  -1   5   2     3556.09     3682.89     43.99 o 
   0   5   2      244.20      220.79      4.31 o 
   1   5   2      378.61      340.33      6.05 o 
   2   5   2      780.93      774.19     11.50 o 
   3   5   2       69.50       85.98      4.06 o 
   4   5   2      641.69      631.40     11.93 o 
   5   5   2       47.37       23.85      4.98 o 
   6   5   2      186.73      181.89      9.82 o 
   7   5   2       22.96       17.53      7.03 o 
   8   5   2       61.82       72.22     18.42 o 
   9   5   2        0.51        4.92      9.87 o 
  -9   6   2        0.04       -2.46      8.85 o 
  -8   6   2       48.27       44.44     12.09 o 
  -7   6   2        2.43       -1.89      6.63 o 
  -6   6   2      278.52      254.94     12.43 o 
  -5   6   2      226.89      221.45      7.97 o 
  -4   6   2       12.31       10.60      2.12 o 
  -3   6   2      273.46      308.89      6.38 o 
  -2   6   2        1.71       -1.88      1.88 o 
  -1   6   2      327.41      386.22      9.29 o 
   0   6   2      180.27      178.46      4.59 o 
   1   6   2        6.18        4.93      2.02 o 
   2   6   2       15.33       16.89      2.61 o 
   3   6   2       81.18       97.39      4.10 o 
   4   6   2      683.97      682.64     15.21 o 
   5   6   2       97.14       71.39      6.10 o 
   6   6   2      120.99      128.50      9.07 o 
   7   6   2        0.08        4.09      6.27 o 
   8   6   2       42.08       58.91     12.45 o 
  -8   7   2        4.76       -0.67      8.17 o 
  -7   7   2        0.64       -0.57     12.65 o 
  -6   7   2      129.55      142.30      9.70 o 
  -5   7   2      131.88      146.33      7.75 o 
  -4   7   2     1561.42     1565.00     19.24 o 
  -3   7   2      742.66      831.30     13.39 o 
  -2   7   2     3407.92     3578.84     43.98 o 
  -1   7   2      945.31     1085.12     15.62 o 
   0   7   2      387.81      386.38      7.66 o 
   1   7   2        3.27        0.84      3.26 o 
   2   7   2      114.67       90.79      4.17 o 
   3   7   2     1167.02     1220.26     20.13 o 
   4   7   2      154.11      125.20      5.99 o 
   5   7   2       32.03       54.34      5.82 o 
   6   7   2       25.09       30.07      6.41 o 
   7   7   2        9.09       14.07      7.39 o 
   8   7   2        2.95       15.77      9.83 o 
  -8   8   2       21.02       25.20     10.96 o 
  -7   8   2       11.54       13.69     11.28 o 
  -6   8   2       13.57       23.64      6.62 o 
  -5   8   2        0.14        4.49      5.11 o 
  -4   8   2        4.64        7.42      2.30 o 
  -3   8   2       49.22       61.10      3.85 o 
  -2   8   2      566.19      702.31     11.94 o 
  -1   8   2      440.23      487.61      9.17 o 
   0   8   2       59.78       95.53      4.09 o 
   1   8   2      259.84      278.65      6.95 o 
   2   8   2       49.18       51.54      5.21 o 
   3   8   2       47.85       55.83      4.91 o 
   4   8   2       18.36        9.11      3.39 o 
   5   8   2       47.92       64.53      6.16 o 
   6   8   2      101.83      117.86     13.12 o 
   7   8   2       45.53       27.42      9.86 o 
   8   8   2       55.63       54.84     12.65 o 
  -8   9   2        0.02       -7.87      7.87 o 
  -7   9   2        1.85        9.35      8.14 o 
  -6   9   2       51.19       48.93      9.69 o 
  -5   9   2      321.99      329.26     14.17 o 
  -4   9   2       12.60       22.21      2.90 o 
  -3   9   2      394.53      373.20      8.75 o 
  -2   9   2       41.76       28.87      3.40 o 
  -1   9   2      943.87      904.83     14.56 o 
   0   9   2      179.27      171.80      5.54 o 
   1   9   2     1302.79     1279.66     20.67 o 
   2   9   2       90.73       97.68      5.72 o 
   3   9   2      512.88      508.30     12.91 o 
   4   9   2        4.71        0.74      3.88 o 
   5   9   2        1.42       -4.26      4.26 o 
   6   9   2        7.68        4.27      6.88 o 
   7   9   2       51.65       62.99      9.87 o 
   8   9   2        6.39       11.62     10.97 o 
  -8  10   2        5.62        7.19      9.10 o 
  -7  10   2        3.35        0.29     10.24 o 
  -6  10   2       16.54       29.19      8.76 o 
  -5  10   2       48.91       44.97     11.45 o 
  -4  10   2      281.35      260.60      9.42 o 
  -3  10   2      241.06      217.14      7.05 o 
  -2  10   2        1.53        1.43      2.67 o 
  -1  10   2       24.55       19.76      3.67 o 
   0  10   2      270.16      282.41      8.09 o 
   1  10   2      450.24      441.11     10.52 o 
   2  10   2      244.35      243.50     10.32 o 
   3  10   2      107.43      110.16      6.86 o 
   4  10   2      408.51      390.98     14.11 o 
   5  10   2      330.25      336.64     15.71 o 
   6  10   2        1.73        2.24      6.78 o 
   7  10   2        0.42        5.40      7.88 o 
   8  10   2        7.65       20.62     11.27 o 
  -8  11   2       30.72       32.70     17.67 o 
  -7  11   2        0.02        1.59      8.37 o 
  -6  11   2      204.50      230.23     16.62 o 
  -5  11   2       40.63       29.18      7.33 o 
  -4  11   2      538.42      504.22     15.85 o 
  -3  11   2      125.78      116.70      6.87 o 
  -2  11   2      468.78      419.76     11.55 o 
  -1  11   2       47.53       47.27      8.56 o 
   0  11   2      226.04      205.19      7.32 o 
   1  11   2        6.55        4.64      3.43 o 
   2  11   2     1285.92     1224.90     24.71 o 
   3  11   2      408.18      398.56     12.26 o 
   4  11   2      751.72      760.96     20.66 o 
   5  11   2        0.11        0.78      5.38 o 
   6  11   2       34.48       35.43      8.58 o 
   7  11   2        4.04       -0.80      7.63 o 
  -7  12   2        7.21        1.57     12.37 o 
  -6  12   2       73.87       55.50     11.14 o 
  -5  12   2        0.17       -3.64      8.01 o 
  -4  12   2      165.60      138.79     10.58 o 
  -3  12   2      149.02      132.40      7.51 o 
  -2  12   2      212.73      195.13      8.52 o 
  -1  12   2      168.20      160.88      8.56 o 
   0  12   2       15.58       18.83      4.62 o 
   1  12   2       59.50       70.53      8.14 o 
   2  12   2      953.33      931.33     20.18 o 
   3  12   2       88.89       86.04      8.02 o 
   4  12   2      110.89      122.99      9.22 o 
   5  12   2       13.74        0.06      6.37 o 
   6  12   2       30.46       23.40     12.53 o 
   7  12   2        3.42        0.61      8.58 o 
  -7  13   2       10.56       16.87     10.09 o 
  -6  13   2       58.04       49.87     31.31 o 
  -5  13   2        9.67        8.15      6.90 o 
  -4  13   2       89.31      105.83      9.95 o 
  -3  13   2       14.80       19.19      5.86 o 
  -2  13   2       22.12       30.33      5.39 o 
  -1  13   2      144.36      133.55      7.61 o 
   0  13   2        0.26        4.94      4.22 o 
   1  13   2      123.02      114.46      7.30 o 
   2  13   2       62.12       59.62      7.28 o 
   3  13   2      484.99      481.94     16.26 o 
   4  13   2      102.67      105.36      9.11 o 
   5  13   2        6.92        0.05      7.14 o 
   6  13   2        3.92       -0.50      7.60 o 
   7  13   2       28.24       34.46     12.57 o 
  -6  14   2        2.36       15.97      9.98 o 
  -5  14   2       25.32       23.08      9.68 o 
  -4  14   2       46.22       45.35      8.53 o 
  -3  14   2       36.10       35.40      7.04 o 
  -2  14   2       52.63       61.55      9.29 o 
  -1  14   2      121.33      111.87      7.54 o 
   0  14   2       86.30       80.72      6.82 o 
   1  14   2       43.74       38.06      6.68 o 
   2  14   2       27.41       29.20      6.61 o 
   3  14   2       97.52      109.29      9.12 o 
   4  14   2       12.50       -2.73      6.96 o 
   5  14   2      275.15      271.12     16.34 o 
   6  14   2       10.74        8.78      8.86 o 
  -6  15   2        7.73       -3.94     11.98 o 
  -5  15   2       99.80      105.25     20.32 o 
  -4  15   2       12.62       18.74     10.45 o 
  -3  15   2      416.38      400.19     28.46 o 
  -2  15   2       44.03       51.90     10.52 o 
  -1  15   2      802.98      710.17     23.49 o 
   0  15   2        2.66        4.72      6.28 o 
   1  15   2      279.53      286.66     12.93 o 
   2  15   2        0.00        3.79      5.52 o 
   3  15   2       43.80       63.38      8.54 o 
   4  15   2      205.49      190.08     24.26 o 
   5  15   2       73.41       98.67     12.38 o 
   6  15   2       51.70       49.60     14.40 o 
  -5  16   2        1.27       -9.33      9.33 o 
  -4  16   2        1.81        0.10      7.28 o 
  -3  16   2       16.44        9.25      7.62 o 
  -2  16   2        0.51       -6.33      8.51 o 
  -1  16   2       52.43       63.29      9.33 o 
   0  16   2      129.65      149.67     16.03 o 
   1  16   2       74.88       73.67      9.33 o 
   2  16   2       59.95       61.48      8.51 o 
   3  16   2        0.12       -0.83      7.79 o 
   4  16   2        0.68       -8.16      8.30 o 
   5  16   2       31.93       30.36     10.26 o 
  -5  17   2       16.43       17.56     11.57 o 
  -4  17   2       54.73       58.29     12.77 o 
  -3  17   2       25.02       18.51     11.84 o 
  -2  17   2      253.10      274.00     16.24 o 
  -1  17   2      112.64      104.73     11.61 o 
   0  17   2      325.59      355.02     17.97 o 
   1  17   2        4.83       10.22      8.71 o 
   2  17   2       48.85       40.58     11.48 o 
   3  17   2       34.23       18.35     10.65 o 
   4  17   2        8.26       11.13     10.93 o 
   5  17   2       20.68       27.65     27.14 o 
  -4  18   2        0.55       -2.32     10.57 o 
  -3  18   2        4.76       36.17     12.26 o 
  -2  18   2       31.47       19.96      9.29 o 
  -1  18   2        6.16       12.37      8.91 o 
   0  18   2       29.23       30.81      9.37 o 
   1  18   2       27.16       39.08     12.58 o 
   2  18   2       16.81       12.26     17.89 o 
   3  18   2        3.42       13.40     10.60 o 
   4  18   2        0.57       -7.96     12.45 o 
  -3  19   2       67.18       83.98     12.66 o 
  -2  19   2        7.20       25.58      9.69 o 
  -1  19   2       19.20        9.35      9.07 o 
   0  19   2      156.39      133.17     29.20 o 
   1  19   2       48.96       63.75     18.30 o 
   2  19   2       63.39       71.60     14.41 o 
   3  19   2        0.04       19.62     12.06 o 
  -1  20   2        7.73        2.46     14.67 o 
   0  20   2       24.79       31.26     13.11 o 
   1  20   2       24.99       35.84     17.49 o 
  -9   0   3      158.61      217.47     23.88 o 
  -7   0   3      260.50      281.09     22.59 o 
  -5   0   3       13.07       22.90      4.45 o 
  -3   0   3     1143.80      969.60     13.97 o 
  -1   0   3     2258.94     2287.59     41.70 o 
   1   0   3     3971.68     4284.54     49.97 o 
   3   0   3     1725.83     1843.69     37.58 o 
   5   0   3        0.12       -2.88      5.08 o 
   7   0   3       47.45       42.72     10.58 o 
   9   0   3        7.24        7.36     13.57 o 
  -9   1   3        3.75       -9.71     14.78 o 
  -8   1   3       14.11       16.12      8.18 o 
  -7   1   3        3.18       -4.26      5.78 o 
  -6   1   3      134.32      127.53     10.00 o 
  -5   1   3       18.87       25.67      2.70 o 
  -4   1   3      443.46      451.05      8.00 o 
  -3   1   3      355.38      446.64      5.61 o 
  -2   1   3       59.95       81.31      2.09 o 
  -1   1   3     2151.28     2216.92     31.26 o 
   0   1   3      589.97      594.17      6.45 o 
   1   1   3     5065.87     4944.74     43.98 o 
   2   1   3     3427.69     3570.52     37.89 o 
   3   1   3      430.16      435.29     10.63 o 
   4   1   3     1652.28     1622.40     24.96 o 
   5   1   3     2757.81     2596.51     37.95 o 
   6   1   3       69.75       53.11      6.88 o 
   7   1   3      292.65      277.23     15.44 o 
   8   1   3        6.94       25.85      9.99 o 
   9   1   3        2.31        2.58     11.49 o 
  -9   2   3       23.10       39.08     10.61 o 
  -8   2   3      114.45      124.04     12.68 o 
  -7   2   3       73.71       66.04      9.13 o 
  -6   2   3      966.53      925.57     29.03 o 
  -5   2   3        8.33        7.76      2.42 o 
  -4   2   3       57.81       73.38      3.55 o 
  -3   2   3       48.86       39.31      1.93 o 
  -2   2   3     1476.22     1612.15     19.99 o 
  -1   2   3     3998.52     4125.65     48.17 o 
   0   2   3     7485.24     7211.70     65.98 o 
   1   2   3      283.25      311.09      4.73 o 
   2   2   3       14.95       15.73      2.03 o 
   3   2   3      180.00      210.29      5.67 o 
   4   2   3      312.26      343.87      8.58 o 
   5   2   3      294.47      264.50     10.33 o 
   6   2   3      333.56      323.10     12.77 o 
   7   2   3        2.37       -0.07      5.55 o 
   8   2   3        3.51        6.54      9.00 o 
   9   2   3        0.08        5.10      9.90 o 
  -9   3   3       51.70       45.18     12.53 o 
  -8   3   3      120.80      121.31     12.58 o 
  -7   3   3        2.30       -2.31      6.14 o 
  -6   3   3       25.77       20.41      6.70 o 
  -5   3   3       19.29       25.81      2.98 o 
  -4   3   3      365.67      391.03      6.59 o 
  -3   3   3      113.57      132.55      3.27 o 
  -2   3   3      349.75      330.54      5.31 o 
  -1   3   3      982.20     1009.35     12.42 o 
   0   3   3       92.74       53.92      1.96 o 
   1   3   3      263.12      244.39      4.76 o 
   2   3   3     3248.21     3296.51     37.64 o 
   3   3   3       51.06       42.93      3.48 o 
   4   3   3        1.21        3.78      2.32 o 
   5   3   3        0.01        6.49      3.65 o 
   6   3   3        4.26        3.16      4.88 o 
   7   3   3        5.31        4.98      5.63 o 
   8   3   3       14.43        9.26      9.24 o 
   9   3   3        0.43       -4.66      9.21 o 
  -9   4   3       93.28       96.47     38.20 o 
  -8   4   3       23.62       21.14      8.54 o 
  -7   4   3        4.93       15.86      7.14 o 
  -6   4   3       57.03       54.47      9.71 o 
  -5   4   3       55.77       60.87      3.76 o 
  -4   4   3     1082.49     1091.12     13.82 o 
  -3   4   3      265.37      270.28      4.64 o 
  -2   4   3      510.12      484.90      6.29 o 
  -1   4   3     2270.02     2301.45     24.71 o 
   0   4   3      911.00      849.62     11.23 o 
   1   4   3      106.70       87.66      3.19 o 
   2   4   3       11.65        8.72      2.26 o 
   3   4   3      646.05      720.93     11.91 o 
   4   4   3      105.54      106.23      6.65 o 
   5   4   3       57.93       45.08      4.77 o 
   6   4   3       28.08       24.20      9.60 o 
   7   4   3        8.36       13.27      6.19 o 
   8   4   3       98.58      107.32     20.20 o 
   9   4   3       19.47       19.82     10.97 o 
  -9   5   3       10.97       -2.70     10.26 o 
  -8   5   3       20.78       20.64      8.62 o 
  -7   5   3       19.73        6.83      7.47 o 
  -6   5   3        2.59       -2.56      8.09 o 
  -5   5   3       15.41        9.03      3.66 o 
  -4   5   3      236.01      250.94      5.44 o 
  -3   5   3      505.07      547.01      7.55 o 
  -2   5   3     1250.31     1301.18     16.14 o 
  -1   5   3     2174.82     2286.41     26.37 o 
   0   5   3     2160.44     2112.00     28.66 o 
   1   5   3     2757.98     2793.75     32.39 o 
   2   5   3       25.56       22.67      3.28 o 
   3   5   3      156.13      142.62      4.88 o 
   4   5   3      135.03      123.02      4.79 o 
   5   5   3      308.71      290.98     11.13 o 
   6   5   3      144.43      156.44      9.65 o 
   7   5   3      131.35      126.20      9.66 o 
   8   5   3        7.37        5.09      8.61 o 
  -8   6   3      124.26      107.52     12.38 o 
  -7   6   3        4.48        7.44     14.19 o 
  -6   6   3        0.12        7.16      7.17 o 
  -5   6   3      364.62      355.62     11.44 o 
  -4   6   3       13.84       15.82      2.17 o 
  -3   6   3       86.85       91.14      3.07 o 
  -2   6   3       10.80       15.62      2.06 o 
  -1   6   3        0.08        2.49      1.56 o 
   0   6   3     1438.83     1508.83     18.87 o 
   1   6   3      490.48      430.31      8.97 o 
   2   6   3      130.66      137.75      5.77 o 
   3   6   3        0.18        1.15      3.34 o 
   4   6   3       15.58       19.50      3.79 o 
   5   6   3        0.00       -3.55      3.55 o 
   6   6   3       59.66       68.28     10.02 o 
   7   6   3        6.14        2.56      6.62 o 
   8   6   3        1.69        7.47      9.46 o 
  -8   7   3        0.16       -0.57      7.43 o 
  -7   7   3       33.33       17.17      7.78 o 
  -6   7   3       74.45       82.40     10.44 o 
  -5   7   3       16.34       24.06      4.85 o 
  -4   7   3       60.69       55.59      3.09 o 
  -3   7   3      274.22      249.65      6.29 o 
  -2   7   3        2.83        3.03      1.90 o 
  -1   7   3     1089.31     1222.87     18.02 o 
   0   7   3      116.81      113.74      4.26 o 
   1   7   3        0.10        0.11      2.14 o 
   2   7   3     1695.36     1729.99     26.05 o 
   3   7   3      228.04      216.65     10.24 o 
   4   7   3      294.24      292.83      9.10 o 
   5   7   3       67.31       51.52      5.90 o 
   6   7   3        0.01       -3.15      5.19 o 
   7   7   3        6.76        1.16      7.25 o 
   8   7   3       34.40       49.90     12.47 o 
  -8   8   3       38.91       61.41     11.31 o 
  -7   8   3        0.71        8.42      7.95 o 
  -6   8   3      165.18      143.38     12.13 o 
  -5   8   3        7.33        0.36      7.36 o 
  -4   8   3     1645.65     1560.45     19.48 o 
  -3   8   3       26.59       29.63      3.10 o 
  -2   8   3      247.74      263.95      7.24 o 
  -1   8   3      371.46      342.62      7.95 o 
   0   8   3       75.71       85.19      3.97 o 
   1   8   3       68.58      110.27      4.55 o 
   2   8   3       52.31       54.67      5.18 o 
   3   8   3      149.59      142.94      7.00 o 
   4   8   3       20.37       18.11      3.90 o 
   5   8   3       25.69       18.49      4.96 o 
   6   8   3        0.36       -3.51      5.29 o 
   7   8   3        4.71        3.37      7.20 o 
   8   8   3       11.31       19.09     13.78 o 
  -8   9   3        1.59        4.83      9.32 o 
  -7   9   3        4.50        9.83      8.35 o 
  -6   9   3       12.31       14.77      7.28 o 
  -5   9   3        0.00       -0.94      5.31 o 
  -4   9   3      240.41      257.98      7.92 o 
  -3   9   3       70.56       90.20      5.00 o 
  -2   9   3     1111.26     1090.87     16.74 o 
  -1   9   3      217.17      195.85      6.79 o 
   0   9   3      788.16      848.43     14.00 o 
   1   9   3       69.19       60.72      3.98 o 
   2   9   3      562.21      553.05     12.18 o 
   3   9   3       55.16       57.42      6.46 o 
   4   9   3      401.23      375.61     14.15 o 
   5   9   3       68.39       68.30      6.75 o 
   6   9   3      366.04      385.21     25.47 o 
   7   9   3        1.98       -4.54      6.65 o 
   8   9   3       54.95       68.23     13.64 o 
  -8  10   3        6.55        0.65      9.13 o 
  -7  10   3       96.20      132.14     24.79 o 
  -6  10   3        0.18       -4.46      6.44 o 
  -5  10   3      224.15      223.77     21.19 o 
  -4  10   3      602.95      593.82     13.95 o 
  -3  10   3       76.71       83.10      6.37 o 
  -2  10   3        2.91       -2.50      2.50 o 
  -1  10   3       22.59       23.68      3.91 o 
   0  10   3     1118.29     1095.91     17.85 o 
   1  10   3       15.60       15.89      3.57 o 
   2  10   3      923.63      878.09     16.83 o 
   3  10   3       14.98       13.33      4.53 o 
   4  10   3      215.97      206.75     10.76 o 
   5  10   3        0.04       -1.10      5.26 o 
   6  10   3      128.80      122.95     12.45 o 
   7  10   3        0.15        4.12      8.01 o 
   8  10   3        7.38       -9.47      9.47 o 
  -7  11   3        8.33        4.25     10.99 o 
  -6  11   3        6.02        9.27      8.06 o 
  -5  11   3       51.20       71.53      8.65 o 
  -4  11   3      644.70      608.46     17.42 o 
  -3  11   3       31.95       36.88      5.75 o 
  -2  11   3       25.93       23.37      6.32 o 
  -1  11   3       15.88       14.45      3.28 o 
   0  11   3       11.90        7.34      3.46 o 
   1  11   3      595.19      548.40     14.50 o 
   2  11   3      169.32      158.02      7.83 o 
   3  11   3      851.46      821.63     18.67 o 
   4  11   3      264.52      277.15     20.97 o 
   5  11   3       27.54       37.97      7.22 o 
   6  11   3       14.57        5.74     11.06 o 
   7  11   3       11.90        0.09      8.29 o 
  -7  12   3       50.40       60.57     14.18 o 
  -6  12   3       11.40       22.00      9.08 o 
  -5  12   3      164.96      166.88     14.19 o 
  -4  12   3      336.02      309.00     12.78 o 
  -3  12   3      127.41      128.13     10.51 o 
  -2  12   3      161.12      159.20      8.67 o 
  -1  12   3      392.28      391.51     13.07 o 
   0  12   3      125.71      131.23      7.30 o 
   1  12   3      366.83      361.53     11.49 o 
   2  12   3      499.05      482.58     13.88 o 
   3  12   3      479.77      457.97     15.76 o 
   4  12   3        8.74        6.18      6.02 o 
   5  12   3       46.38       61.23      8.12 o 
   6  12   3        5.17       -3.41      9.05 o 
   7  12   3       25.95       15.46      9.47 o 
  -7  13   3       54.35       47.54     32.03 o 
  -6  13   3       77.72       74.88     12.39 o 
  -5  13   3       56.90       42.66     10.47 o 
  -4  13   3      131.11      107.76      9.90 o 
  -3  13   3       61.18       70.19      7.40 o 
  -2  13   3      249.74      220.77     12.54 o 
  -1  13   3      402.85      382.52     13.61 o 
   0  13   3      232.60      244.53      9.76 o 
   1  13   3      421.52      428.80     20.62 o 
   2  13   3      213.94      214.02     11.70 o 
   3  13   3      138.32      128.41      9.33 o 
   4  13   3        1.08        2.14      5.75 o 
   5  13   3       50.24       51.08     13.23 o 
   6  13   3      142.65      142.33     13.59 o 
   7  13   3        8.46       21.51      9.80 o 
  -6  14   3        4.75        5.68      9.15 o 
  -5  14   3       29.32       12.64      9.07 o 
  -4  14   3       23.29       21.38      6.61 o 
  -3  14   3       48.67       65.08      7.73 o 
  -2  14   3      476.54      448.63     15.68 o 
  -1  14   3       41.63       28.74      7.25 o 
   0  14   3      271.67      267.12     14.51 o 
   1  14   3       51.10       39.09      9.05 o 
   2  14   3       90.17       84.79      8.26 o 
   3  14   3        5.66        4.95      8.12 o 
   4  14   3       12.57       20.48      7.13 o 
   5  14   3       48.69       36.12      9.33 o 
   6  14   3        5.04       10.34      9.48 o 
  -6  15   3        9.73        8.67     14.84 o 
  -5  15   3        6.52        7.26     10.98 o 
  -4  15   3      113.88      108.71     13.86 o 
  -3  15   3        4.33        3.86      7.98 o 
  -2  15   3        4.80        7.68      5.82 o 
  -1  15   3        0.00       -4.60      6.25 o 
   0  15   3      104.50      103.02     11.81 o 
   1  15   3       28.10       32.63      8.09 o 
   2  15   3      193.38      195.67     11.45 o 
   3  15   3       46.78       54.10      8.09 o 
   4  15   3       68.17       72.33     10.70 o 
   5  15   3       14.25       21.42      9.83 o 
   6  15   3      127.19      130.16     18.63 o 
  -5  16   3       22.69       18.64     16.34 o 
  -4  16   3       57.26       60.92     12.55 o 
  -3  16   3        1.94        8.30      8.76 o 
  -2  16   3       19.72       13.76      7.83 o 
  -1  16   3      168.81      161.07     12.59 o 
   0  16   3       39.37       24.53      8.28 o 
   1  16   3       19.88       33.89      9.36 o 
   2  16   3       24.70       16.36      7.99 o 
   3  16   3        3.22        4.72      7.51 o 
   4  16   3        2.32       -7.08     12.50 o 
   5  16   3        0.20       25.85     12.17 o 
  -5  17   3        9.37       14.47     11.24 o 
  -4  17   3        0.04        2.68      9.61 o 
  -3  17   3       47.25       71.80     21.50 o 
  -2  17   3        0.58        1.44      7.39 o 
  -1  17   3      265.21      272.78     29.06 o 
   0  17   3        4.12       -1.52     15.95 o 
   1  17   3       10.96       13.52      8.04 o 
   2  17   3       14.82        7.57      8.19 o 
   3  17   3       22.13       17.19     10.78 o 
   4  17   3        2.61       -4.02     17.09 o 
  -4  18   3        1.08       -9.17      9.17 o 
  -3  18   3       53.14       36.42     12.51 o 
  -2  18   3        1.97        2.44      7.69 o 
  -1  18   3      152.38      164.00     13.99 o 
   0  18   3        2.73        0.68      7.75 o 
   1  18   3        7.95        6.69      7.97 o 
   2  18   3       16.83       18.38     11.25 o 
   3  18   3        5.25        6.67     11.07 o 
   4  18   3        2.42       11.01     11.33 o 
  -3  19   3       28.01       13.70     11.74 o 
  -2  19   3       19.63       13.20      9.42 o 
  -1  19   3      174.38      194.59     15.63 o 
   0  19   3       18.58       18.26      9.50 o 
   1  19   3      130.41      153.55     24.43 o 
   2  19   3        3.85        6.19     11.17 o 
   3  19   3       12.95       16.15     11.97 o 
  -1  20   3        2.16        1.18      9.34 o 
   0  20   3       21.08       12.95     25.61 o 
   1  20   3       10.49        6.60     16.98 o 
  -8   0   4      106.87      100.93     16.62 o 
  -6   0   4      364.14      360.61     22.53 o 
  -4   0   4     3214.23     3153.74     41.19 o 
  -2   0   4     6742.77     6548.71    115.19 o 
   0   0   4      725.24      830.60     11.90 o 
   2   0   4     1799.87     1739.13     40.70 o 
   4   0   4      234.68      216.07     10.33 o 
   6   0   4      176.13      132.02     20.29 o 
   8   0   4       19.41       11.07     13.52 o 
  -9   1   4        8.52       22.11      9.40 o 
  -8   1   4       42.79       43.79      9.36 o 
  -7   1   4        0.06        7.23      6.51 o 
  -6   1   4       68.69       72.19      7.98 o 
  -5   1   4        6.05        5.62      2.19 o 
  -4   1   4      272.94      263.13      4.72 o 
  -3   1   4      267.33      287.14      4.92 o 
  -2   1   4      249.76      303.55      3.91 o 
  -1   1   4      724.72      666.99      8.15 o 
   0   1   4       11.29        9.46      1.32 o 
   1   1   4       72.19       64.84      2.50 o 
   2   1   4      780.01      890.92     11.75 o 
   3   1   4      264.49      280.58      6.77 o 
   4   1   4      982.77      984.35     15.86 o 
   5   1   4       71.08       70.42      4.72 o 
   6   1   4       32.97       30.49      4.71 o 
   7   1   4        6.11        1.20      5.43 o 
   8   1   4        3.22       15.87      7.84 o 
   9   1   4        1.62       19.78     11.02 o 
  -9   2   4        2.42        2.83      8.08 o 
  -8   2   4       16.29        9.32      7.74 o 
  -7   2   4      399.22      418.90     22.09 o 
  -6   2   4       17.51       18.26      5.94 o 
  -5   2   4       62.29       66.99      3.35 o 
  -4   2   4      242.69      283.60      5.80 o 
  -3   2   4      209.83      256.47      4.59 o 
  -2   2   4     1070.45      956.21     11.82 o 
  -1   2   4     1377.69     1295.79     14.46 o 
   0   2   4      122.59      125.16      2.95 o 
   1   2   4       80.59       80.25      2.92 o 
   2   2   4      179.93      205.71      4.86 o 
   3   2   4      371.43      363.19      7.87 o 
   4   2   4      337.25      321.52      7.94 o 
   5   2   4      334.26      318.72      8.51 o 
   6   2   4      324.15      289.83     13.65 o 
   7   2   4       17.45       15.41      6.26 o 
   8   2   4        0.03       -0.49      7.26 o 
   9   2   4        0.42       -5.51      9.19 o 
  -9   3   4        0.11        3.47      9.10 o 
  -8   3   4       15.53       21.90     10.11 o 
  -7   3   4      119.23       96.43     15.62 o 
  -6   3   4        5.51        6.85      6.32 o 
  -5   3   4       77.96       67.56      3.87 o 
  -4   3   4        8.59        5.82      1.89 o 
  -3   3   4      720.00      772.83     12.15 o 
  -2   3   4      585.74      577.02      8.67 o 
  -1   3   4      386.71      360.43      6.14 o 
   0   3   4     1898.90     2057.43     22.36 o 
   1   3   4     1234.86     1184.29     16.76 o 
   2   3   4      157.64      200.66      6.57 o 
   3   3   4     1119.60     1063.86     16.12 o 
   4   3   4       61.87       57.22      3.96 o 
   5   3   4      185.94      184.47      6.53 o 
   6   3   4      204.03      204.42      9.89 o 
   7   3   4      222.73      228.26     12.29 o 
   8   3   4       29.01       27.98      8.95 o 
   9   3   4       71.22       78.52     14.93 o 
  -9   4   4       73.24       74.79     12.10 o 
  -8   4   4        0.87       -5.73      6.99 o 
  -7   4   4      378.42      383.88     26.81 o 
  -6   4   4        1.63        2.12      5.52 o 
  -5   4   4       28.40       26.96      2.87 o 
  -4   4   4      628.84      648.87      9.16 o 
  -3   4   4      615.75      633.79      9.08 o 
  -2   4   4      367.62      409.11      6.66 o 
  -1   4   4     3571.32     3753.47     44.73 o 
   0   4   4        3.04       11.77      1.87 o 
   1   4   4      274.40      298.53      5.97 o 
   2   4   4     4439.93     4479.39     54.10 o 
   3   4   4       30.34       24.95      3.64 o 
   4   4   4      129.03      136.53      5.35 o 
   5   4   4      104.67      110.71      6.84 o 
   6   4   4      129.56      114.02      9.38 o 
   7   4   4       10.32       12.73      6.31 o 
   8   4   4      156.93      155.12     13.46 o 
  -8   5   4       64.49       62.03     10.52 o 
  -7   5   4      392.52      378.27     18.61 o 
  -6   5   4      248.63      221.01     13.40 o 
  -5   5   4       50.90       48.95      5.52 o 
  -4   5   4      572.68      561.22      8.48 o 
  -3   5   4       56.96       49.17      2.74 o 
  -2   5   4      211.03      234.44      4.73 o 
  -1   5   4      303.33      407.22      7.42 o 
   0   5   4      453.95      456.17      8.21 o 
   1   5   4      323.03      428.61     14.60 o 
   2   5   4        0.22        2.88      2.32 o 
   3   5   4        0.87       -0.62      2.34 o 
   4   5   4      908.92      930.58     18.49 o 
   5   5   4       23.32       14.85      3.37 o 
   6   5   4       39.87       49.36      7.39 o 
   7   5   4       43.31       37.49      7.57 o 
   8   5   4        7.55       -2.88      7.50 o 
  -8   6   4       20.06       15.83      8.03 o 
  -7   6   4      111.15      103.63     11.07 o 
  -6   6   4      118.17      114.51     10.48 o 
  -5   6   4      262.98      256.92     13.77 o 
  -4   6   4      289.76      288.25      5.90 o 
  -3   6   4       19.51       22.84      2.63 o 
  -2   6   4     1845.57     1775.94     23.97 o 
  -1   6   4     1445.53     1795.56     23.35 o 
   0   6   4      733.61      647.11     12.58 o 
   1   6   4     1062.91     1127.08     16.47 o 
   2   6   4     1580.54     1603.28     22.56 o 
   3   6   4       15.94       18.94      3.48 o 
   4   6   4      130.41      134.84      5.54 o 
   5   6   4       35.52       44.81      5.21 o 
   6   6   4       71.77       76.15      8.12 o 
   7   6   4        0.97        1.47      6.55 o 
   8   6   4       39.21       42.14     10.21 o 
  -8   7   4       59.08       71.43     11.24 o 
  -7   7   4       10.04        7.31      6.86 o 
  -6   7   4      127.92      134.99     23.71 o 
  -5   7   4      316.26      300.66      8.28 o 
  -4   7   4       11.31        6.00      2.25 o 
  -3   7   4       15.38       18.84      2.17 o 
  -2   7   4      185.91      166.72      6.09 o 
  -1   7   4       13.83       27.84      2.56 o 
   0   7   4      255.55      269.88     10.04 o 
   1   7   4      403.26      433.63      9.44 o 
   2   7   4       40.26       52.03      4.58 o 
   3   7   4      949.02      903.13     18.49 o 
   4   7   4      165.54      159.55      7.18 o 
   5   7   4       36.79       39.21      5.69 o 
   6   7   4        2.66       -0.37      5.44 o 
   7   7   4        3.85       11.03      7.68 o 
   8   7   4       83.64      111.14     13.96 o 
  -8   8   4        5.72       -1.47      8.27 o 
  -7   8   4        1.61        6.05      7.34 o 
  -6   8   4       75.28       65.36      9.23 o 
  -5   8   4      433.62      421.54     15.53 o 
  -4   8   4      317.00      301.00      8.21 o 
  -3   8   4      909.44      874.36     13.84 o 
  -2   8   4     1450.16     1296.49     18.47 o 
  -1   8   4      230.79      219.37      6.88 o 
   0   8   4       15.21       42.25      3.23 o 
   1   8   4     1639.06     1638.08     30.15 o 
   2   8   4      546.31      492.95     11.31 o 
   3   8   4      632.86      659.43     15.46 o 
   4   8   4      266.92      253.19     11.19 o 
   5   8   4        2.36       -2.26      4.16 o 
   6   8   4        3.18       -5.57      5.65 o 
   7   8   4       54.11       69.14     10.63 o 
   8   8   4        0.22        2.21     10.58 o 
  -8   9   4        4.69        0.34      8.48 o 
  -7   9   4       22.01       13.49     19.94 o 
  -6   9   4        2.13        0.88      6.52 o 
  -5   9   4       20.28       10.21      5.70 o 
  -4   9   4        2.45        1.78      3.16 o 
  -3   9   4        0.55        0.21      2.57 o 
  -2   9   4       26.25       23.29      3.01 o 
  -1   9   4      176.15      184.75      6.43 o 
   0   9   4      317.55      351.94      8.16 o 
   1   9   4      211.54      212.75      9.23 o 
   2   9   4        8.22        4.42      4.61 o 
   3   9   4       36.49       38.95      5.40 o 
   4   9   4       52.31       49.20      6.29 o 
   5   9   4      138.73      153.94      8.83 o 
   6   9   4      150.10      168.57     15.98 o 
   7   9   4       27.76       48.44      9.96 o 
   8   9   4       11.07       16.71     11.61 o 
  -8  10   4       48.63       36.77     35.45 o 
  -7  10   4       65.97       73.75     16.78 o 
  -6  10   4       46.17       40.40      8.89 o 
  -5  10   4      353.01      380.36     15.78 o 
  -4  10   4      122.59      126.99      8.98 o 
  -3  10   4      281.13      269.31      9.37 o 
  -2  10   4      258.57      236.46      6.85 o 
  -1  10   4      100.98       86.02      4.53 o 
   0  10   4      234.10      257.61      7.31 o 
   1  10   4     1040.58      975.67     17.79 o 
   2  10   4       22.01       24.12      4.60 o 
   3  10   4      188.62      189.80      8.83 o 
   4  10   4       31.44       32.76      6.44 o 
   5  10   4      105.53      121.19      8.49 o 
   6  10   4       41.68       45.14      7.95 o 
   7  10   4       11.84       20.14      8.88 o 
  -7  11   4       25.09       26.00     12.15 o 
  -6  11   4        4.60        5.76      7.39 o 
  -5  11   4       18.37       18.39      6.37 o 
  -4  11   4       30.93       23.71      7.44 o 
  -3  11   4       23.90       16.41      7.23 o 
  -2  11   4       12.11        6.41      5.54 o 
  -1  11   4      178.42      180.89      6.92 o 
   0  11   4       90.20       87.34      5.00 o 
   1  11   4        1.48       -1.13      3.83 o 
   2  11   4       36.83       37.50      5.29 o 
   3  11   4        4.62        0.55      4.39 o 
   4  11   4       42.77       37.17      6.83 o 
   5  11   4      196.95      193.47     11.56 o 
   6  11   4        2.61       -5.94      6.91 o 
   7  11   4       62.79       45.75     10.62 o 
  -7  12   4        5.55        8.73      9.12 o 
  -6  12   4       79.01       91.43     12.37 o 
  -5  12   4       43.04       42.52      8.15 o 
  -4  12   4       15.36       22.12      5.91 o 
  -3  12   4       47.42       29.97      7.01 o 
  -2  12   4       74.89       98.48      8.05 o 
  -1  12   4       26.16       21.41      4.53 o 
   0  12   4      306.97      323.82     10.84 o 
   1  12   4      206.95      208.85      9.00 o 
   2  12   4      536.95      529.06     14.65 o 
   3  12   4       19.66       24.57      8.05 o 
   4  12   4      208.19      215.92     15.83 o 
   5  12   4       60.40       51.70      8.29 o 
   6  12   4       12.53       12.75      8.49 o 
   7  12   4        9.79       -2.97      9.02 o 
  -7  13   4        0.45        8.93      9.24 o 
  -6  13   4       10.96        9.85      8.95 o 
  -5  13   4       10.32       10.92      6.84 o 
  -4  13   4       18.21       11.29      6.49 o 
  -3  13   4       19.87       16.81      6.65 o 
  -2  13   4      421.25      411.95     14.38 o 
  -1  13   4       83.68       75.89      7.50 o 
   0  13   4       21.07       19.20      4.94 o 
   1  13   4       20.08       25.33      5.76 o 
   2  13   4        0.17       -4.65      5.20 o 
   3  13   4       70.06       68.57      8.04 o 
   4  13   4      135.07      147.46     10.58 o 
   5  13   4      183.77      182.22     14.75 o 
   6  13   4        2.75        1.87      8.68 o 
  -6  14   4       32.26       31.62     10.90 o 
  -5  14   4       47.18       51.87     18.23 o 
  -4  14   4      153.81      127.10     11.37 o 
  -3  14   4      258.68      213.01     16.66 o 
  -2  14   4      133.09      134.09     12.81 o 
  -1  14   4      333.36      349.04     16.50 o 
   0  14   4       80.47       79.71      8.61 o 
   1  14   4      156.48      166.80     15.63 o 
   2  14   4      391.67      372.22     15.66 o 
   3  14   4       73.56       78.61      8.77 o 
   4  14   4       21.86       23.09      7.45 o 
   5  14   4      142.38      136.13     20.97 o 
   6  14   4       13.06       27.05     12.01 o 
  -6  15   4       19.91       26.62     10.99 o 
  -5  15   4       38.56       57.34     11.88 o 
  -4  15   4        0.70        6.43      7.21 o 
  -3  15   4        0.12       -5.66      5.66 o 
  -2  15   4        1.74        2.67      6.45 o 
  -1  15   4        7.19        3.44      6.65 o 
   0  15   4        3.59        7.54      7.05 o 
   1  15   4       49.80       55.95      9.18 o 
   2  15   4       33.54       38.43      8.72 o 
   3  15   4        0.66        2.32     10.00 o 
   4  15   4        5.72       -0.51      8.03 o 
   5  15   4       17.04       10.51     19.32 o 
  -5  16   4       10.36       26.62     10.88 o 
  -4  16   4        6.25       10.82      9.29 o 
  -3  16   4      103.39      120.84     14.24 o 
  -2  16   4       84.40       72.07     10.09 o 
  -1  16   4      283.89      309.07     16.23 o 
   0  16   4      296.30      281.26     15.58 o 
   1  16   4       24.05       33.05      8.92 o 
   2  16   4        2.75        3.86      7.38 o 
   3  16   4       27.00       19.95      9.05 o 
   4  16   4       20.76       22.89     12.09 o 
   5  16   4       66.08       74.92     15.09 o 
  -4  17   4        1.47        6.54     10.11 o 
  -3  17   4       95.33       87.11     13.90 o 
  -2  17   4        3.15       -6.60      7.74 o 
  -1  17   4       21.81       11.42      8.01 o 
   0  17   4       26.19       23.47      8.72 o 
   1  17   4      114.52      107.22     12.10 o 
   2  17   4       11.53       13.43      9.46 o 
   3  17   4       22.24       20.41     11.27 o 
   4  17   4        1.63        7.75     10.32 o 
  -3  18   4       44.97       53.03     13.04 o 
  -2  18   4      225.15      261.80     20.22 o 
  -1  18   4       19.21       31.53      9.48 o 
   0  18   4      240.79      280.82     21.90 o 
   1  18   4       40.10       22.79     10.12 o 
   2  18   4       71.68       67.43     11.63 o 
   3  18   4        3.53       -2.56     10.84 o 
  -2  19   4        1.34        9.98     11.33 o 
  -1  19   4       11.07        6.00      9.29 o 
   0  19   4        7.40        0.22      9.17 o 
   1  19   4       19.23       21.69     13.74 o 
   2  19   4       10.20       22.38     12.85 o 
  -9   0   5       41.64       63.34     16.24 o 
  -7   0   5       13.42        8.57      9.29 o 
  -5   0   5      270.49      272.61      8.15 o 
  -3   0   5        5.52        7.91      3.26 o 
  -1   0   5      695.59      790.30     17.62 o 
   1   0   5       51.68       34.11      3.89 o 
   3   0   5        0.51       -2.17      3.09 o 
   5   0   5     1787.22     1798.07     41.25 o 
   7   0   5      379.15      366.61     31.92 o 
  -9   1   5       21.06       35.58      9.94 o 
  -8   1   5        3.97       10.03      7.08 o 
  -7   1   5      167.81      171.89     12.94 o 
  -6   1   5      255.29      223.08     10.06 o 
  -5   1   5       53.72       71.91      3.55 o 
  -4   1   5       71.23       62.54      2.48 o 
  -3   1   5      645.36      766.10     10.10 o 
  -2   1   5     3067.58     3371.51     53.54 o 
  -1   1   5     6910.21     7416.75     75.20 o 
   0   1   5      355.14      426.84      6.15 o 
   1   1   5     1482.40     1671.08     18.17 o 
   2   1   5        0.03       -0.74      1.93 o 
   3   1   5        1.16        2.00      2.49 o 
   4   1   5        9.19        9.06      3.17 o 
   5   1   5      416.94      436.92     10.51 o 
   6   1   5        0.07       -0.20      3.86 o 
   7   1   5        0.03       -3.15      7.25 o 
   8   1   5        1.72       -2.51      6.72 o 
  -9   2   5        0.18        8.84      8.90 o 
  -8   2   5       52.84       41.10      9.09 o 
  -7   2   5        0.18       -1.97      5.96 o 
  -6   2   5       44.59       52.12      6.00 o 
  -5   2   5      309.91      319.53      7.24 o 
  -4   2   5       36.29       28.68      2.10 o 
  -3   2   5       23.42       29.63      1.91 o 
  -2   2   5      140.08      147.93      5.00 o 
  -1   2   5       14.26       13.45      1.42 o 
   0   2   5      804.15      874.67     11.46 o 
   1   2   5      995.41      922.75     12.58 o 
   2   2   5      645.79      689.46     10.05 o 
   3   2   5       35.02       40.38      3.44 o 
   4   2   5     1520.23     1566.86     22.99 o 
   5   2   5        5.12        3.33      3.31 o 
   6   2   5       72.85       92.09      6.12 o 
   7   2   5       17.22       13.22      6.68 o 
   8   2   5       17.81       11.69      8.21 o 
  -8   3   5      106.06       91.83     26.38 o 
  -7   3   5       65.56       75.06      9.13 o 
  -6   3   5      363.06      366.81     16.11 o 
  -5   3   5       12.06        3.75      2.63 o 
  -4   3   5      498.80      481.49      8.16 o 
  -3   3   5        4.17        0.92      1.95 o 
  -2   3   5      757.30      760.82     12.31 o 
  -1   3   5      207.27      248.02      6.43 o 
   0   3   5      738.24      677.84      9.46 o 
   1   3   5       16.07        6.23      1.93 o 
   2   3   5      202.80      228.12      6.63 o 
   3   3   5      334.63      309.35      7.63 o 
   4   3   5       11.41        3.23      3.04 o 
   5   3   5      264.32      264.48      9.08 o 
   6   3   5      106.22      116.83      8.04 o 
   7   3   5       15.97       10.96      6.29 o 
   8   3   5       39.76       20.61      9.19 o 
  -8   4   5        0.04        6.00      7.24 o 
  -7   4   5       10.15       10.37      6.60 o 
  -6   4   5       15.35        5.92      5.66 o 
  -5   4   5      153.64      143.18      5.86 o 
  -4   4   5      696.66      682.71     10.16 o 
  -3   4   5      246.18      229.46      5.17 o 
  -2   4   5      893.13      988.08     15.28 o 
  -1   4   5       14.15        9.17      1.75 o 
   0   4   5      648.19      682.87      9.84 o 
   1   4   5       73.92       66.37      3.08 o 
   2   4   5       40.51       41.00      3.24 o 
   3   4   5       59.77       73.22      4.16 o 
   4   4   5      366.70      336.28      9.88 o 
   5   4   5       26.93       31.35      4.04 o 
   6   4   5      129.38      126.48      8.34 o 
   7   4   5       64.30       57.28      8.32 o 
   8   4   5       91.26       85.31     11.75 o 
  -8   5   5       37.35       20.58      8.54 o 
  -7   5   5        6.98       -0.77      6.94 o 
  -6   5   5      168.98      160.99     11.19 o 
  -5   5   5      134.67      131.11      5.85 o 
  -4   5   5      303.81      301.00      6.70 o 
  -3   5   5      532.82      505.75      7.93 o 
  -2   5   5     1010.18     1064.28     15.42 o 
  -1   5   5      222.50      250.87      5.72 o 
   0   5   5      103.29      113.72      3.65 o 
   1   5   5       99.28      128.54      4.64 o 
   2   5   5      423.06      421.48      8.81 o 
   3   5   5       54.44       60.15      4.10 o 
   4   5   5       33.20       25.48      3.74 o 
   5   5   5      101.41      103.08      6.66 o 
   6   5   5       12.83       10.56      5.76 o 
   7   5   5        2.00        5.22      6.29 o 
   8   5   5        1.11        6.64      8.72 o 
  -8   6   5       47.47       41.72      9.77 o 
  -7   6   5       45.71       49.68      8.89 o 
  -6   6   5      368.80      385.67     17.52 o 
  -5   6   5      611.08      605.75     13.20 o 
  -4   6   5        9.26       10.87      2.77 o 
  -3   6   5      490.06      473.43      8.06 o 
  -2   6   5        2.22       -0.30      2.25 o 
  -1   6   5      518.24      515.20      8.34 o 
   0   6   5      563.25      610.38      9.73 o 
   1   6   5     3524.14     3588.95     44.52 o 
   2   6   5      149.64      161.98      5.58 o 
   3   6   5      701.96      671.18     13.57 o 
   4   6   5      160.01      160.17      6.33 o 
   5   6   5       91.03       92.85      6.56 o 
   6   6   5        6.09       14.94      6.21 o 
   7   6   5       13.54       22.53      7.24 o 
   8   6   5       11.83       11.12      8.91 o 
  -8   7   5       10.65        3.12      7.81 o 
  -7   7   5      236.46      254.88     15.82 o 
  -6   7   5      131.95      127.37     10.92 o 
  -5   7   5     1618.42     1553.04     26.40 o 
  -4   7   5      606.60      562.59     10.36 o 
  -3   7   5        0.86        1.54      2.11 o 
  -2   7   5      148.40      146.04      4.33 o 
  -1   7   5      186.08      193.98      5.34 o 
   0   7   5      115.12      128.18      6.55 o 
   1   7   5       19.20       14.99      2.87 o 
   2   7   5        2.21        3.20      2.74 o 
   3   7   5       29.90       25.00      3.89 o 
   4   7   5       20.87       21.67      3.74 o 
   5   7   5        1.90        1.50      4.62 o 
   6   7   5        1.40       -2.91      5.48 o 
   7   7   5       16.46       16.00      7.35 o 
   8   7   5        0.09        0.76      8.73 o 
  -8   8   5        3.21       11.83      8.48 o 
  -7   8   5       60.70       60.00      9.77 o 
  -6   8   5        5.85       15.44      7.14 o 
  -5   8   5      101.24      108.35      6.71 o 
  -4   8   5       15.07       11.83      3.29 o 
  -3   8   5      114.13      121.45      4.71 o 
  -2   8   5        5.05        0.41      2.19 o 
  -1   8   5      174.71      183.29      5.40 o 
   0   8   5      625.53      535.58     12.22 o 
   1   8   5      358.03      401.51      9.68 o 
   2   8   5      253.69      223.36      8.38 o 
   3   8   5      342.87      329.11     12.75 o 
   4   8   5       66.43       84.70      9.79 o 
   5   8   5      122.62      120.64      8.20 o 
   6   8   5       31.82       39.63      7.50 o 
   7   8   5       15.75        8.10      9.04 o 
   8   8   5        7.64       10.71      9.56 o 
  -8   9   5        4.91       -4.40      8.25 o 
  -7   9   5       14.74        8.26     12.49 o 
  -6   9   5        6.52        4.11      6.44 o 
  -5   9   5        1.71       12.08      5.49 o 
  -4   9   5       37.85       37.30      4.11 o 
  -3   9   5      417.34      384.46      9.62 o 
  -2   9   5       47.62       49.41      3.74 o 
  -1   9   5      119.38      139.08      5.67 o 
   0   9   5       11.38       15.05      2.98 o 
   1   9   5        2.76        4.08      2.85 o 
   2   9   5      429.75      422.15     13.59 o 
   3   9   5       29.30       24.49      4.85 o 
   4   9   5        4.66       10.29      4.29 o 
   5   9   5      127.75      105.39      8.13 o 
   6   9   5        0.08       -0.62      5.93 o 
   7   9   5        1.60        8.04      8.26 o 
  -7  10   5        3.82       -0.40      7.85 o 
  -6  10   5       12.72       20.95     16.19 o 
  -5  10   5       53.30       63.75      7.83 o 
  -4  10   5      227.86      227.62      9.65 o 
  -3  10   5       24.34       27.90      4.54 o 
  -2  10   5      188.23      192.12      7.91 o 
  -1  10   5      195.38      178.33      5.98 o 
   0  10   5      458.69      436.31      9.72 o 
   1  10   5       52.44       53.09      4.32 o 
   2  10   5      240.35      228.46      9.16 o 
   3  10   5      323.67      312.07     11.27 o 
   4  10   5       50.74       49.52      7.37 o 
   5  10   5      124.30      147.06      9.84 o 
   6  10   5      140.22      148.16     11.56 o 
   7  10   5       79.52       94.37     33.68 o 
  -7  11   5       46.38       47.69     10.47 o 
  -6  11   5        5.11        9.76      9.38 o 
  -5  11   5       77.33       74.75      8.65 o 
  -4  11   5       55.13       54.18      6.23 o 
  -3  11   5       58.87       59.11      6.47 o 
  -2  11   5        9.05        3.93      3.81 o 
  -1  11   5       24.16       28.97      4.57 o 
   0  11   5       57.05       48.37      5.18 o 
   1  11   5      377.68      361.23     14.81 o 
   2  11   5      322.06      328.14     12.28 o 
   3  11   5       15.75       12.68      4.97 o 
   4  11   5       30.50       28.58      7.23 o 
   5  11   5        4.90       10.12      5.87 o 
   6  11   5       79.24       91.84     10.18 o 
   7  11   5       10.57        3.11     28.43 o 
  -7  12   5        4.25       -3.38      8.50 o 
  -6  12   5       54.12       52.15     10.85 o 
  -5  12   5      128.06      149.22     11.22 o 
  -4  12   5       43.43       40.94      8.23 o 
  -3  12   5      229.40      243.72     11.08 o 
  -2  12   5        0.13       -2.73      4.48 o 
  -1  12   5      803.31      757.92     29.00 o 
   0  12   5       77.46       84.91      7.53 o 
   1  12   5      292.24      292.34     13.82 o 
   2  12   5        0.69       -4.19      4.19 o 
   3  12   5       20.28       24.87      6.35 o 
   4  12   5       10.55        5.12      5.99 o 
   5  12   5       18.54       26.08      7.67 o 
   6  12   5       18.24       39.93     18.27 o 
  -6  13   5        4.48        0.09     15.32 o 
  -5  13   5      108.45      102.97     10.64 o 
  -4  13   5       28.84       19.73      6.95 o 
  -3  13   5        3.74       -2.00      7.76 o 
  -2  13   5      665.16      576.24     17.30 o 
  -1  13   5      118.80      117.01      8.60 o 
   0  13   5       38.05       21.27      5.77 o 
   1  13   5      161.95      132.41      9.16 o 
   2  13   5        1.89        0.65      6.42 o 
   3  13   5      160.51      168.67     16.11 o 
   4  13   5       39.08       23.76      8.79 o 
   5  13   5       11.97       16.42      8.37 o 
   6  13   5        3.75       13.91     11.62 o 
  -6  14   5       54.09       48.04     11.67 o 
  -5  14   5       11.83        1.45      6.90 o 
  -4  14   5      286.12      280.27     15.42 o 
  -3  14   5       69.36       73.74      9.25 o 
  -2  14   5      215.93      234.21     11.76 o 
  -1  14   5        7.33        7.96      5.64 o 
   0  14   5       51.49       74.08     11.73 o 
   1  14   5      237.54      252.77     12.36 o 
   2  14   5      169.31      176.03     13.32 o 
   3  14   5        8.82        3.14      7.38 o 
   4  14   5       36.16       40.67      9.28 o 
   5  14   5       15.78       14.63     10.92 o 
   6  14   5       28.42       46.66     14.15 o 
  -5  15   5       37.11       17.29      8.31 o 
  -4  15   5       30.29       39.76      8.85 o 
  -3  15   5        6.70        6.12      7.13 o 
  -2  15   5       90.52       88.84      9.01 o 
  -1  15   5       23.94       32.15      9.45 o 
   0  15   5        2.41        6.20      6.59 o 
   1  15   5       17.94       22.66      8.08 o 
   2  15   5        0.01       -6.41      6.41 o 
   3  15   5       10.71       13.35      9.19 o 
   4  15   5        3.48       16.79      9.09 o 
   5  15   5        3.97        1.16     18.23 o 
  -5  16   5        3.40       -6.36      9.54 o 
  -4  16   5        9.20       15.34     10.42 o 
  -3  16   5       15.88        9.31      9.15 o 
  -2  16   5       87.94      109.36     17.42 o 
  -1  16   5      130.32      135.05     15.20 o 
   0  16   5      284.45      279.41     15.56 o 
   1  16   5       35.96       34.75      9.03 o 
   2  16   5      236.61      240.93     34.25 o 
   3  16   5      128.05      174.85     14.72 o 
   4  16   5      127.78      106.80     16.31 o 
   5  16   5       32.60       37.48     18.38 o 
  -4  17   5       37.22       39.39     24.59 o 
  -3  17   5       30.94       40.31     20.32 o 
  -2  17   5        0.95        3.61     21.26 o 
  -1  17   5       20.69       10.51     14.10 o 
   0  17   5        1.25        6.13      8.03 o 
   1  17   5        2.51        2.80      7.84 o 
   2  17   5        7.91       16.01      9.37 o 
   3  17   5        0.83        6.28     10.48 o 
   4  17   5        1.76        4.88     11.88 o 
  -3  18   5       18.91       32.41     19.52 o 
  -2  18   5       25.01       39.84     22.09 o 
  -1  18   5      132.75      129.52     16.30 o 
   0  18   5        1.91       -9.36     10.47 o 
   1  18   5       36.55       29.58      9.78 o 
   2  18   5       12.29        8.60      9.24 o 
   3  18   5       15.07       40.94     13.74 o 
  -1  19   5       99.30      125.23     28.29 o 
   0  19   5       19.89        9.89     17.67 o 
   1  19   5        0.14       -8.62      8.62 o 
  -8   0   6       93.39      103.32     16.16 o 
  -6   0   6        6.82        7.91      7.50 o 
  -4   0   6       10.33        2.30      2.24 o 
  -2   0   6      152.32      174.21      6.10 o 
   0   0   6     1381.56     1526.49     23.28 o 
   2   0   6      159.84      145.13      6.49 o 
   4   0   6      343.79      315.64     11.15 o 
   6   0   6      265.52      263.14     11.84 o 
   8   0   6       49.17       70.11     14.52 o 
  -8   1   6      190.51      213.75     14.53 o 
  -7   1   6       13.33       13.46      6.34 o 
  -6   1   6       70.29       68.43     10.79 o 
  -5   1   6      386.27      389.97      8.56 o 
  -4   1   6      998.53      995.66     16.91 o 
  -3   1   6      908.04      870.70     11.90 o 
  -2   1   6     3432.82     3480.48     49.51 o 
  -1   1   6      491.75      484.46      6.94 o 
   0   1   6      645.10      730.11      9.53 o 
   1   1   6      417.92      416.89      6.59 o 
   2   1   6       33.73       29.42      2.54 o 
   3   1   6        6.48        5.79      2.81 o 
   4   1   6      214.29      214.82      7.15 o 
   5   1   6       37.73       34.12      4.94 o 
   6   1   6        0.44       11.83      4.48 o 
   7   1   6        9.13       -0.56      6.06 o 
   8   1   6        7.23       16.61      8.24 o 
  -8   2   6        2.96       -1.15      6.76 o 
  -7   2   6       15.43       21.64      6.77 o 
  -6   2   6       20.55       23.87      4.76 o 
  -5   2   6       80.56       78.60      4.50 o 
  -4   2   6      282.33      255.82      4.71 o 
  -3   2   6       17.28       18.55      1.79 o 
  -2   2   6       28.95       16.47      2.16 o 
  -1   2   6        4.40        4.77      1.43 o 
   0   2   6     1753.13     1850.47     22.15 o 
   1   2   6      159.05      189.48      6.59 o 
   2   2   6     1084.87     1007.33     13.67 o 
   3   2   6      154.49      145.51      5.56 o 
   4   2   6       23.16       21.75      3.62 o 
   5   2   6        2.78       -0.06      3.35 o 
   6   2   6       26.69       24.35      5.49 o 
   7   2   6      117.28      130.54     11.60 o 
   8   2   6       14.75        8.11      7.62 o 
  -8   3   6       12.78        8.76     12.85 o 
  -7   3   6      169.89      188.03     12.53 o 
  -6   3   6        9.88       11.30      4.32 o 
  -5   3   6      239.10      220.12      7.07 o 
  -4   3   6      224.28      213.24      5.20 o 
  -3   3   6      490.05      469.57      7.71 o 
  -2   3   6       28.27       22.33      2.50 o 
  -1   3   6     1057.25      897.44     11.93 o 
   0   3   6      503.47      524.32      7.74 o 
   1   3   6      925.41      832.62     13.04 o 
   2   3   6      153.85      152.05      6.52 o 
   3   3   6       10.88        2.96      3.60 o 
   4   3   6      186.23      172.22      6.49 o 
   5   3   6      409.74      410.21     10.47 o 
   6   3   6        0.02        2.28      4.97 o 
   7   3   6       89.97       95.55      9.95 o 
   8   3   6       71.49       77.04     11.85 o 
  -8   4   6       10.62        8.31      7.83 o 
  -7   4   6       28.60       21.64      7.14 o 
  -6   4   6       12.37        5.05      4.65 o 
  -5   4   6       28.27       23.15      3.54 o 
  -4   4   6      271.16      249.93      5.26 o 
  -3   4   6       73.67       68.55      2.90 o 
  -2   4   6      282.40      207.85      8.15 o 
  -1   4   6       94.15       91.34      3.69 o 
   0   4   6      156.87      156.69      4.16 o 
   1   4   6       21.17       20.63      2.41 o 
   2   4   6       22.81       20.50      2.79 o 
   3   4   6      872.22      894.25     15.14 o 
   4   4   6      256.61      271.44      8.98 o 
   5   4   6      124.46      140.55      7.69 o 
   6   4   6       72.79       76.94      8.82 o 
   7   4   6       66.09       66.32      9.15 o 
   8   4   6        4.02        0.69      7.92 o 
  -8   5   6       45.53       49.15      9.50 o 
  -7   5   6       23.12       16.95      7.02 o 
  -6   5   6       90.52       85.98     17.68 o 
  -5   5   6      180.29      167.79      7.68 o 
  -4   5   6      468.43      446.41      8.14 o 
  -3   5   6      688.75      645.88     10.40 o 
  -2   5   6       77.96       69.32      3.69 o 
  -1   5   6      304.24      275.06      5.87 o 
   0   5   6        1.21        3.21      1.90 o 
   1   5   6      188.18      125.53      6.32 o 
   2   5   6      758.76      741.12     12.96 o 
   3   5   6        5.94        1.65      2.83 o 
   4   5   6        7.49       10.57      3.47 o 
   5   5   6        1.00        4.39      3.90 o 
   6   5   6        0.09        2.59      5.95 o 
   7   5   6        5.09       11.04      7.78 o 
   8   5   6       15.02       26.88     10.50 o 
  -8   6   6        1.37       -9.59     11.23 o 
  -7   6   6        7.08        4.21      6.31 o 
  -6   6   6        4.29        2.01      4.99 o 
  -5   6   6     1309.50     1322.75     22.96 o 
  -4   6   6      483.77      474.87      9.56 o 
  -3   6   6      918.02      940.28     13.83 o 
  -2   6   6        0.08        1.35      2.07 o 
  -1   6   6        2.36        4.39      2.25 o 
   0   6   6       19.07       19.42      2.46 o 
   1   6   6       60.68       59.62      4.82 o 
   2   6   6      123.63      125.55      5.20 o 
   3   6   6       20.04       20.49      3.61 o 
   4   6   6      106.87      113.89      5.86 o 
   5   6   6       43.74       49.55      4.84 o 
   6   6   6       14.85        9.41      6.32 o 
   7   6   6        2.40        8.95      6.97 o 
   8   6   6        8.36       13.59     10.79 o 
  -8   7   6       83.79       86.76     15.00 o 
  -7   7   6      110.71      101.97     10.90 o 
  -6   7   6      146.65      148.15     11.76 o 
  -5   7   6      206.04      201.15      7.62 o 
  -4   7   6       87.10       99.90      5.22 o 
  -3   7   6       55.18       58.49      3.31 o 
  -2   7   6      365.61      406.24      8.37 o 
  -1   7   6      236.45      259.59      5.85 o 
   0   7   6      470.50      502.74      9.65 o 
   1   7   6      497.37      550.63     10.68 o 
   2   7   6      536.58      568.81     11.39 o 
   3   7   6        0.28        1.18      3.38 o 
   4   7   6       79.17       83.54      5.73 o 
   5   7   6        1.22       -0.96      4.67 o 
   6   7   6       16.17        3.59      6.05 o 
   7   7   6        3.51        4.59      7.05 o 
   8   7   6        2.39        7.60     11.72 o 
  -8   8   6        1.88       12.26      8.27 o 
  -7   8   6       37.34       50.15     13.03 o 
  -6   8   6        4.07        6.63      5.46 o 
  -5   8   6        5.00        2.81      3.49 o 
  -4   8   6      442.20      422.28     10.82 o 
  -3   8   6      414.29      396.47      9.87 o 
  -2   8   6      195.03      221.95      6.15 o 
  -1   8   6      345.22      360.92      8.24 o 
   0   8   6       26.10       16.89      3.07 o 
   1   8   6        2.45        0.03      2.73 o 
   2   8   6        3.09       -2.89      3.20 o 
   3   8   6      179.27      188.78      7.71 o 
   4   8   6        0.86       -2.64      3.94 o 
   5   8   6      132.59      118.48      8.35 o 
   6   8   6       48.92       36.95      7.72 o 
   7   8   6        8.83       13.17      7.95 o 
  -7   9   6        0.35       -6.68      6.73 o 
  -6   9   6        1.67       10.97      5.62 o 
  -5   9   6      222.71      245.35     19.34 o 
  -4   9   6       24.70       25.38      4.22 o 
  -3   9   6     1135.03     1117.61     18.92 o 
  -2   9   6      236.68      219.37      7.90 o 
  -1   9   6       62.50       74.43      4.02 o 
   0   9   6      262.29      251.91      7.65 o 
   1   9   6     1162.17     1166.84     20.13 o 
   2   9   6       26.06       23.44      4.74 o 
   3   9   6      272.74      267.43     10.40 o 
   4   9   6        0.78        0.08      4.17 o 
   5   9   6       15.09       17.59      5.71 o 
   6   9   6       28.57       30.47      7.99 o 
   7   9   6        3.95        7.29     11.94 o 
  -7  10   6       46.68       43.36     16.78 o 
  -6  10   6        4.01       -2.61      5.70 o 
  -5  10   6        0.90       -3.47      5.03 o 
  -4  10   6       20.78       13.79      6.46 o 
  -3  10   6      161.26      164.42      6.71 o 
  -2  10   6      106.31       93.42      6.99 o 
  -1  10   6       52.00       73.41      5.51 o 
   0  10   6       16.92       15.05      3.44 o 
   1  10   6       83.32       95.45      6.42 o 
   2  10   6       32.77       43.50      5.42 o 
   3  10   6      168.62      173.44      8.94 o 
   4  10   6       33.91       32.44      6.04 o 
   5  10   6       53.03       61.95      7.47 o 
   6  10   6       53.25       65.31     10.65 o 
   7  10   6       31.17       49.44     14.09 o 
  -7  11   6       10.71        5.20      8.36 o 
  -6  11   6      110.57      113.29     10.52 o 
  -5  11   6       13.11        8.30      6.03 o 
  -4  11   6       62.43       61.63      6.54 o 
  -3  11   6        1.67        2.55      5.45 o 
  -2  11   6      295.28      274.39     13.39 o 
  -1  11   6       19.12       13.28      4.88 o 
   0  11   6     1013.88      981.09     23.46 o 
   1  11   6      336.67      342.83     15.13 o 
   2  11   6      127.86      122.15     10.12 o 
   3  11   6       34.62       33.59      6.83 o 
   4  11   6       43.74       44.63      9.05 o 
   5  11   6       38.41       44.42      8.37 o 
   6  11   6       24.63       24.79      9.63 o 
  -6  12   6        0.11       -6.32      9.37 o 
  -5  12   6       16.86       15.49      6.73 o 
  -4  12   6       16.89       12.59      5.23 o 
  -3  12   6       68.47       71.85      8.40 o 
  -2  12   6      720.92      687.65     18.73 o 
  -1  12   6       52.54       47.17      6.49 o 
   0  12   6      481.71      436.06     14.83 o 
   1  12   6       20.27       16.20      5.75 o 
   2  12   6        8.91       14.34      6.27 o 
   3  12   6       46.86       53.98      9.07 o 
   4  12   6       83.77      102.62     11.41 o 
   5  12   6        4.40       -6.02      7.54 o 
   6  12   6       21.58       20.56     11.29 o 
  -6  13   6       56.87       54.98     11.11 o 
  -5  13   6       43.85       55.16      8.82 o 
  -4  13   6       46.14       47.37      8.20 o 
  -3  13   6       23.52        5.00      6.04 o 
  -2  13   6       14.56       28.64      6.18 o 
  -1  13   6       26.66       25.59      6.06 o 
   0  13   6      128.01      133.20      9.33 o 
   1  13   6      102.61      106.85      9.08 o 
   2  13   6      327.48      311.54     13.82 o 
   3  13   6      136.53      142.68     12.18 o 
   4  13   6       10.67       15.31     11.91 o 
   5  13   6       60.06       56.52     10.86 o 
   6  13   6        0.87        0.86     11.14 o 
  -5  14   6        5.85        3.61      7.45 o 
  -4  14   6      102.97      104.77     15.20 o 
  -3  14   6        4.69       -0.70      6.42 o 
  -2  14   6       38.91       28.00     11.52 o 
  -1  14   6       13.66        8.61      6.05 o 
   0  14   6        6.60        3.89      5.90 o 
   1  14   6      207.66      219.36     19.37 o 
   2  14   6        8.81        6.82      7.37 o 
   3  14   6        7.92        1.20      7.75 o 
   4  14   6       63.78       72.01     11.27 o 
   5  14   6       23.40       30.06     14.59 o 
  -5  15   6       19.79       24.01      8.50 o 
  -4  15   6       11.90        9.65      7.84 o 
  -3  15   6       92.55       82.51     14.38 o 
  -2  15   6        9.85        4.77      7.27 o 
  -1  15   6      333.21      325.76     14.38 o 
   0  15   6      119.31       92.65     15.75 o 
   1  15   6      136.64      168.17     14.41 o 
   2  15   6       13.62        9.37      7.84 o 
   3  15   6       43.80       53.40     10.60 o 
   4  15   6       46.46       48.82     10.94 o 
   5  15   6       43.07       73.69     15.31 o 
  -4  16   6        4.56        0.66      8.97 o 
  -3  16   6        0.15       14.94     10.87 o 
  -2  16   6       11.90       14.11      9.73 o 
  -1  16   6        3.88      -11.16     11.16 o 
   0  16   6       57.13       59.15      9.92 o 
   1  16   6       64.06       57.91     10.27 o 
   2  16   6        7.09        9.07      8.10 o 
   3  16   6        1.72       -1.13      8.88 o 
   4  16   6        0.00       -8.70      8.70 o 
  -3  17   6        2.94        4.60      9.97 o 
  -2  17   6      109.54      101.01     14.29 o 
  -1  17   6        9.91        5.17     16.68 o 
   0  17   6       88.89       85.62     20.57 o 
   1  17   6       62.16       53.33     10.53 o 
   2  17   6       13.59       25.73      9.66 o 
   3  17   6        7.31       26.83     10.53 o 
  -2  18   6        0.62        5.07     10.12 o 
  -1  18   6        4.34        0.28      9.79 o 
   0  18   6        3.78      -15.08     19.73 o 
   1  18   6        1.42       -9.32     10.33 o 
   2  18   6       71.20       85.97     12.79 o 
  -7   0   7      276.06      267.40     20.33 o 
  -5   0   7       89.21       88.78      5.26 o 
  -3   0   7        1.20        1.06      2.50 o 
  -1   0   7       45.42       42.03      2.90 o 
   1   0   7     1647.49     1619.84     35.90 o 
   3   0   7       79.58       78.15      6.11 o 
   5   0   7        0.54        0.45      4.76 o 
   7   0   7       19.40       28.92     19.07 o 
  -8   1   7        7.33        9.02      9.16 o 
  -7   1   7        0.42       -5.18      5.18 o 
  -6   1   7      170.51      167.71      8.29 o 
  -5   1   7      308.23      300.27      6.45 o 
  -4   1   7      146.93      152.48      4.17 o 
  -3   1   7      107.38       81.86      2.65 o 
  -2   1   7      205.28      163.05      3.74 o 
  -1   1   7      468.75      398.68      6.31 o 
   0   1   7      429.65      443.90      6.49 o 
   1   1   7      587.45      630.24      9.55 o 
   2   1   7        6.04        3.15      2.10 o 
   3   1   7      138.85      156.38      5.50 o 
   4   1   7      130.13      125.28      6.68 o 
   5   1   7       36.17       37.21      4.20 o 
   6   1   7       11.38       17.92      4.50 o 
   7   1   7       53.59       70.43      9.59 o 
   8   1   7        2.50        4.03      8.21 o 
  -8   2   7        0.20       -1.54      6.70 o 
  -7   2   7        3.79       11.93      6.22 o 
  -6   2   7       55.24       63.32      9.86 o 
  -5   2   7       38.84       38.97      3.52 o 
  -4   2   7      425.80      444.51      8.11 o 
  -3   2   7      225.13      204.48      7.31 o 
  -2   2   7      453.94      466.04      9.94 o 
  -1   2   7      473.00      464.33      9.40 o 
   0   2   7       60.76       45.86      2.40 o 
   1   2   7      453.21      438.79      7.71 o 
   2   2   7      383.21      411.22      7.55 o 
   3   2   7       79.55       82.59      4.78 o 
   4   2   7       29.19       21.90      4.28 o 
   5   2   7        3.09       -2.70      3.64 o 
   6   2   7       30.61       33.07      5.58 o 
   7   2   7       78.02       83.49      9.84 o 
   8   2   7        9.48       -1.19      7.53 o 
  -8   3   7        0.01       -6.36      6.36 o 
  -7   3   7        0.34       -3.93      5.46 o 
  -6   3   7      219.22      245.90      9.57 o 
  -5   3   7       12.02       15.88      3.07 o 
  -4   3   7      216.11      196.05      5.44 o 
  -3   3   7       24.15       24.04      3.45 o 
  -2   3   7      546.49      515.07      9.75 o 
  -1   3   7        1.11        0.26      1.68 o 
   0   3   7      521.01      495.07      8.45 o 
   1   3   7        2.75       -2.16      2.16 o 
   2   3   7      192.99      215.62      9.68 o 
   3   3   7        7.44        7.68      3.04 o 
   4   3   7      317.09      334.93      9.17 o 
   5   3   7       31.81       39.38      4.67 o 
   6   3   7       45.62       52.30      7.04 o 
   7   3   7       74.74       69.82      9.39 o 
   8   3   7        4.75        5.06      8.29 o 
  -8   4   7       23.89       38.05     15.13 o 
  -7   4   7       27.54       23.61      6.98 o 
  -6   4   7        0.28       -0.50      3.28 o 
  -5   4   7       25.52       31.49      4.56 o 
  -4   4   7        0.84        1.47      2.20 o 
  -3   4   7      172.00      185.29      5.98 o 
  -2   4   7     2315.85     2434.60     28.66 o 
  -1   4   7     1498.29     1495.84     22.95 o 
   0   4   7      253.65      304.92      5.89 o 
   1   4   7      287.74      273.95      6.40 o 
   2   4   7        2.46       -0.66      2.37 o 
   3   4   7       77.80       80.23      4.86 o 
   4   4   7        0.85       -2.31      3.27 o 
   5   4   7       74.51       76.02      5.59 o 
   6   4   7       21.42       21.45      5.90 o 
   7   4   7        0.08        6.80      6.96 o 
   8   4   7        0.23       -6.45      9.10 o 
  -8   5   7        0.03        5.49      8.70 o 
  -7   5   7        7.62        2.25      6.41 o 
  -6   5   7      110.83      118.03      8.14 o 
  -5   5   7      581.73      588.54     12.58 o 
  -4   5   7      273.93      271.38      7.32 o 
  -3   5   7     1695.39     1670.96     21.03 o 
  -2   5   7      179.70      184.32      4.71 o 
  -1   5   7      199.21      195.78      5.91 o 
   0   5   7      792.53      771.67     11.54 o 
   1   5   7      307.46      279.83      7.37 o 
   2   5   7      251.37      244.54      7.07 o 
   3   5   7      528.86      502.81     11.13 o 
   4   5   7      281.21      265.70      8.53 o 
   5   5   7       52.11       57.27      5.39 o 
   6   5   7       53.48       54.18      8.86 o 
   7   5   7       65.97       64.76      9.52 o 
  -8   6   7        9.30       24.52      8.45 o 
  -7   6   7       35.80       28.92     10.61 o 
  -6   6   7       25.73       27.61      5.90 o 
  -5   6   7      132.62      129.69      7.52 o 
  -4   6   7       58.47       52.06      3.27 o 
  -3   6   7      108.14       99.10      4.18 o 
  -2   6   7      856.42      908.85     14.24 o 
  -1   6   7      217.93      228.75      5.87 o 
   0   6   7      353.45      308.91      6.76 o 
   1   6   7       61.73       61.14      4.44 o 
   2   6   7      161.75      158.81      5.96 o 
   3   6   7        0.31        0.44      3.30 o 
   4   6   7      119.96      107.84      6.12 o 
   5   6   7       22.43       18.48      4.52 o 
   6   6   7        1.51       -2.90      6.01 o 
   7   6   7        1.04       -2.82      8.04 o 
  -7   7   7       18.21       21.42      7.44 o 
  -6   7   7       36.80       41.25      8.31 o 
  -5   7   7       89.94       84.22      5.66 o 
  -4   7   7        0.08       -1.75      2.82 o 
  -3   7   7      653.00      600.90     11.04 o 
  -2   7   7      122.16      117.97      5.56 o 
  -1   7   7       82.29       85.42      4.27 o 
   0   7   7      332.27      343.43      7.43 o 
   1   7   7      424.73      382.81      9.74 o 
   2   7   7       27.10       30.32      4.26 o 
   3   7   7      498.98      480.77     11.26 o 
   4   7   7        7.18       12.00      3.97 o 
   5   7   7       86.20       94.65      8.09 o 
   6   7   7        1.96       -0.14      9.28 o 
   7   7   7       10.40        0.48      8.49 o 
  -7   8   7       90.24       87.69     13.23 o 
  -6   8   7      173.45      162.50     10.13 o 
  -5   8   7      402.79      398.28     18.49 o 
  -4   8   7       33.25       28.30      4.00 o 
  -3   8   7      526.25      488.96     11.38 o 
  -2   8   7        1.48       -2.38      2.38 o 
  -1   8   7     1029.63     1020.36     19.06 o 
   0   8   7      148.12      129.02      5.17 o 
   1   8   7       13.85        6.83      3.66 o 
   2   8   7       52.66       55.58      5.84 o 
   3   8   7       14.67        6.17      4.16 o 
   4   8   7       85.79       96.05      6.30 o 
   5   8   7        0.02       -5.42      5.42 o 
   6   8   7       12.90       15.91      8.25 o 
   7   8   7        0.16        7.27      8.76 o 
  -7   9   7        7.12       15.64      8.17 o 
  -6   9   7      124.45      123.80      9.62 o 
  -5   9   7        7.71        1.28      4.93 o 
  -4   9   7      227.66      232.34      8.43 o 
  -3   9   7       41.30       36.81      5.30 o 
  -2   9   7      453.96      481.09     11.82 o 
  -1   9   7      179.66      183.52      8.67 o 
   0   9   7      934.71      890.20     29.43 o 
   1   9   7      173.93      161.93      8.85 o 
   2   9   7      747.96      731.97     19.61 o 
   3   9   7        0.18       -4.91      4.91 o 
   4   9   7      182.92      185.24      9.79 o 
   5   9   7        5.55        5.46      6.18 o 
   6   9   7       38.13       52.41     10.95 o 
   7   9   7        0.01        2.69     16.98 o 
  -7  10   7        0.06       -3.91      7.17 o 
  -6  10   7       63.46       54.93      8.02 o 
  -5  10   7       15.67        9.44      5.79 o 
  -4  10   7        1.14       -0.80      4.07 o 
  -3  10   7        1.66       -0.04      3.56 o 
  -2  10   7      131.23      124.57      7.40 o 
  -1  10   7       70.10       82.62      5.87 o 
   0  10   7        5.17        6.21      4.63 o 
   1  10   7       20.06       10.41      5.15 o 
   2  10   7        0.02        1.67      4.81 o 
   3  10   7        3.70        5.05      5.62 o 
   4  10   7        9.90        5.53      6.78 o 
   5  10   7        5.96       11.68      6.62 o 
   6  10   7        0.21       -7.77      7.77 o 
  -6  11   7        0.12       -6.04      6.04 o 
  -5  11   7       16.34       17.55      6.51 o 
  -4  11   7       39.49       43.04      8.79 o 
  -3  11   7      102.10      113.38      7.87 o 
  -2  11   7      164.88      145.40     13.52 o 
  -1  11   7      756.50      719.11     18.81 o 
   0  11   7       12.34       10.30      5.26 o 
   1  11   7      171.09      170.63      9.95 o 
   2  11   7       62.25       42.60      6.97 o 
   3  11   7       15.36       16.27      6.28 o 
   4  11   7       65.02       72.12     11.95 o 
   5  11   7       91.00      113.34     10.85 o 
   6  11   7        1.51        5.51      8.92 o 
  -6  12   7        0.07       -6.48      6.48 o 
  -5  12   7      113.89      146.14     11.01 o 
  -4  12   7        1.67        4.69      4.97 o 
  -3  12   7        0.05       -5.06      5.06 o 
  -2  12   7        2.18       -2.02      7.41 o 
  -1  12   7        0.07       -4.36      4.74 o 
   0  12   7        2.12        0.41      5.04 o 
   1  12   7      168.32      156.78     10.61 o 
   2  12   7       39.71       44.80      7.13 o 
   3  12   7        3.31       -1.68      8.07 o 
   4  12   7       16.58       20.85      9.50 o 
   5  12   7        3.50       -8.18      8.18 o 
   6  12   7        0.32        0.28      9.60 o 
  -6  13   7        5.68       12.86      7.88 o 
  -5  13   7       61.00       64.74      9.20 o 
  -4  13   7        8.56       13.15      7.22 o 
  -3  13   7       53.93       49.37      8.34 o 
  -2  13   7       21.52       19.37     13.27 o 
  -1  13   7      156.18      126.72     11.48 o 
   0  13   7        2.39       -1.89      6.68 o 
   1  13   7      153.07      149.58     13.17 o 
   2  13   7      137.38      152.21     14.26 o 
   3  13   7       43.52       39.65      9.06 o 
   4  13   7       20.40       19.60     10.73 o 
   5  13   7       26.11        7.17      9.32 o 
  -5  14   7       12.68       26.98      8.21 o 
  -4  14   7       13.45       10.43      7.38 o 
  -3  14   7        8.15        0.79      6.27 o 
  -2  14   7       87.52       81.63     10.82 o 
  -1  14   7        0.05       -5.17      6.04 o 
   0  14   7        7.14        0.50      6.52 o 
   1  14   7       46.91       41.35      7.85 o 
   2  14   7       31.24       36.50      8.72 o 
   3  14   7       84.76      104.67     15.25 o 
   4  14   7        5.90        2.81      8.50 o 
   5  14   7        5.07        7.42      9.52 o 
  -4  15   7       10.99       18.26      8.37 o 
  -3  15   7       83.29       81.86     10.47 o 
  -2  15   7      155.02      184.43     13.13 o 
  -1  15   7       16.75        6.30      7.34 o 
   0  15   7      152.57      182.53     13.44 o 
   1  15   7        0.11       -1.91      7.06 o 
   2  15   7      172.13      183.53     14.49 o 
   3  15   7        6.88       11.00      8.54 o 
   4  15   7      112.05      126.04     14.14 o 
  -4  16   7       15.66        2.77      9.57 o 
  -3  16   7       61.46       69.75     12.69 o 
  -2  16   7        8.25       -4.76      8.40 o 
  -1  16   7        0.32      -13.41     13.41 o 
   0  16   7        6.17       18.35      9.57 o 
   1  16   7        6.65        8.22      9.78 o 
   2  16   7       57.57       44.20     12.99 o 
   3  16   7       11.11       16.44      9.93 o 
  -3  17   7        6.99       11.18     15.29 o 
  -2  17   7        1.25        6.92      9.84 o 
  -1  17   7       32.13       46.36     19.21 o 
   0  17   7       72.21       81.53     14.33 o 
   1  17   7      147.04      134.19     16.52 o 
   2  17   7        0.10       -4.02     15.79 o 
  -1  18   7       52.03       38.45     12.83 o 
   0  18   7        0.29        8.38     10.20 o 
   1  18   7        0.72      -10.06     10.06 o 
  -8   0   8       10.30       16.60     10.72 o 
  -6   0   8       15.08       14.26      7.42 o 
  -4   0   8      362.24      378.40      7.93 o 
  -2   0   8     1834.69     1832.64     45.51 o 
   0   0   8      334.37      315.64      8.08 o 
   2   0   8       24.61       23.28      3.82 o 
   4   0   8      497.16      523.84     21.00 o 
   6   0   8        6.97        4.42     10.47 o 
  -8   1   8       12.30       12.11      7.60 o 
  -7   1   8        4.51       -0.68      5.60 o 
  -6   1   8        7.96        7.77      4.91 o 
  -5   1   8       65.50       62.05      3.45 o 
  -4   1   8       27.49       21.78      2.39 o 
  -3   1   8      202.18      186.56      5.87 o 
  -2   1   8       58.52       51.16      2.51 o 
  -1   1   8      151.65      163.53      4.70 o 
   0   1   8      226.56      222.26      6.11 o 
   1   1   8       77.04       79.78      3.31 o 
   2   1   8       76.14       79.29      3.76 o 
   3   1   8        0.25       -0.78      2.81 o 
   4   1   8       29.65       12.69      3.68 o 
   5   1   8        0.30       -0.61      3.52 o 
   6   1   8      134.25      149.74      8.32 o 
   7   1   8       15.27       12.66      8.87 o 
  -8   2   8       23.07       23.06      7.99 o 
  -7   2   8       28.90       31.48      6.87 o 
  -6   2   8        1.78        1.98      3.23 o 
  -5   2   8      592.39      575.93     10.06 o 
  -4   2   8       38.72       40.86      4.46 o 
  -3   2   8     1187.98     1156.46     31.28 o 
  -2   2   8       87.87      117.22      5.96 o 
  -1   2   8      564.40      575.98      8.90 o 
   0   2   8      238.83      228.48      5.13 o 
   1   2   8      604.88      607.46      9.16 o 
   2   2   8      308.02      308.54      6.68 o 
   3   2   8       86.88       96.48      4.97 o 
   4   2   8      332.31      304.15      9.08 o 
   5   2   8        4.01        2.97      3.64 o 
   6   2   8        2.41        5.18      5.04 o 
   7   2   8        0.98       -3.23      7.75 o 
  -8   3   8        1.17       -6.37      6.37 o 
  -7   3   8       29.68       31.25      7.74 o 
  -6   3   8       22.75       25.95      5.27 o 
  -5   3   8        4.26        4.54      2.60 o 
  -4   3   8       32.57       36.85      5.50 o 
  -3   3   8       32.30       35.23      4.03 o 
  -2   3   8      126.39      151.85      6.26 o 
  -1   3   8      116.24      108.83      3.70 o 
   0   3   8      212.38      221.16      4.97 o 
   1   3   8      443.69      465.06      9.44 o 
   2   3   8       35.81       39.62      4.09 o 
   3   3   8      193.86      199.01      7.72 o 
   4   3   8       97.68       79.53      5.54 o 
   5   3   8       59.16       65.09      5.73 o 
   6   3   8        1.10        3.27      5.62 o 
   7   3   8       32.88       34.74     11.90 o 
  -8   4   8        1.16        3.84     10.91 o 
  -7   4   8       14.78        3.57      6.88 o 
  -6   4   8       45.53       40.07      4.38 o 
  -5   4   8      251.08      259.91      7.35 o 
  -4   4   8      394.47      372.38     11.96 o 
  -3   4   8       81.02       93.49      6.34 o 
  -2   4   8     1089.84     1067.71     17.52 o 
  -1   4   8      151.42      139.88      4.41 o 
   0   4   8      120.21      108.07      3.62 o 
   1   4   8      384.36      388.56      7.68 o 
   2   4   8       47.79       54.09      4.18 o 
   3   4   8       81.76       75.13      5.06 o 
   4   4   8       44.30       48.14      4.90 o 
   5   4   8       24.68       25.06      4.75 o 
   6   4   8        5.67        6.16      8.34 o 
   7   4   8        1.32       13.67      8.84 o 
  -7   5   8        5.95        9.59      6.07 o 
  -6   5   8        2.29        1.97      3.99 o 
  -5   5   8       47.43       53.68      3.88 o 
  -4   5   8      113.01      115.64      8.04 o 
  -3   5   8       51.14       45.76      5.38 o 
  -2   5   8       68.44       57.96      3.10 o 
  -1   5   8      303.65      249.63      7.60 o 
   0   5   8        6.16        5.86      2.06 o 
   1   5   8       60.58       57.44      3.73 o 
   2   5   8      275.86      281.15      7.97 o 
   3   5   8       86.59       78.33      5.20 o 
   4   5   8       95.96       88.92      5.84 o 
   5   5   8       23.81       24.27      5.10 o 
   6   5   8       42.04       95.19     18.39 o 
   7   5   8       11.39       27.31     10.41 o 
  -7   6   8        1.36       -1.88      7.31 o 
  -6   6   8       78.19       86.61      7.26 o 
  -5   6   8       22.09       22.62      3.53 o 
  -4   6   8       80.90       88.09      4.75 o 
  -3   6   8     1063.41     1100.71     17.74 o 
  -2   6   8       45.06       45.88      3.44 o 
  -1   6   8       19.98       27.29      3.71 o 
   0   6   8      759.24      724.40     12.18 o 
   1   6   8      413.04      395.55     10.26 o 
   2   6   8      162.92      140.69      6.58 o 
   3   6   8       21.58       21.77      4.12 o 
   4   6   8        5.74       10.72      4.34 o 
   5   6   8       35.35       34.41      6.48 o 
   6   6   8        0.01       -2.74      7.35 o 
   7   6   8        0.80        4.81      9.38 o 
  -7   7   8        0.05        0.48      6.04 o 
  -6   7   8       11.19       16.00      5.25 o 
  -5   7   8       18.83       16.97      3.57 o 
  -4   7   8      105.88      111.83      5.37 o 
  -3   7   8       14.41        9.54      2.86 o 
  -2   7   8      615.51      616.41     13.75 o 
  -1   7   8      608.86      548.91     10.84 o 
   0   7   8      524.27      544.97     13.47 o 
   1   7   8        0.02        1.29      3.88 o 
   2   7   8      439.51      435.55     15.64 o 
   3   7   8        0.02       -3.72      3.72 o 
   4   7   8      129.73      132.48      7.87 o 
   5   7   8       48.97       48.30      8.22 o 
   6   7   8       42.06       22.03      9.35 o 
   7   7   8        6.30       10.84      9.39 o 
  -7   8   8       57.20       48.81      8.60 o 
  -6   8   8       21.61       22.91      5.93 o 
  -5   8   8      137.85      135.91      6.55 o 
  -4   8   8        1.03        1.67      3.15 o 
  -3   8   8      365.39      374.12      9.84 o 
  -2   8   8      201.99      191.46      9.80 o 
  -1   8   8      719.62      711.41     15.79 o 
   0   8   8      282.79      294.19     10.21 o 
   1   8   8      821.90      815.73     18.07 o 
   2   8   8       43.27       41.28      5.60 o 
   3   8   8      125.74      120.12      7.01 o 
   4   8   8        5.52        4.43      4.36 o 
   5   8   8        8.79       10.05      6.58 o 
   6   8   8        0.11       -8.01     10.04 o 
   7   8   8       12.62       14.37     10.21 o 
  -7   9   8        9.79       10.97     14.62 o 
  -6   9   8       18.03       19.75      6.16 o 
  -5   9   8       39.23       44.56      6.10 o 
  -4   9   8       86.56       76.07      5.42 o 
  -3   9   8      194.47      187.85      7.51 o 
  -2   9   8       67.06       66.97      6.65 o 
  -1   9   8      223.46      193.60     12.21 o 
   0   9   8      291.79      301.55     11.64 o 
   1   9   8       76.30       67.20      6.31 o 
   2   9   8        4.71        9.28      5.21 o 
   3   9   8      229.80      225.69     10.07 o 
   4   9   8       30.36       25.10      5.52 o 
   5   9   8       47.56       48.23      8.41 o 
   6   9   8        0.31       -1.69      8.35 o 
  -6  10   8       52.29       57.22     11.59 o 
  -5  10   8       51.47       64.44      7.60 o 
  -4  10   8       14.46       14.07      4.88 o 
  -3  10   8      232.04      247.82      9.02 o 
  -2  10   8       55.68       62.55      5.44 o 
  -1  10   8        0.34       -4.78      4.78 o 
   0  10   8       74.12       61.83      6.67 o 
   1  10   8        3.95       -0.43      4.73 o 
   2  10   8        1.79        3.12      5.34 o 
   3  10   8        0.29       -1.82      5.61 o 
   4  10   8        5.18        3.65      6.11 o 
   5  10   8       40.17       45.80      8.80 o 
   6  10   8        7.70        3.96      8.80 o 
  -6  11   8        1.34        0.17      6.04 o 
  -5  11   8       96.55      106.68     12.85 o 
  -4  11   8        1.73       -2.41      4.57 o 
  -3  11   8       94.32       73.90      7.08 o 
  -2  11   8       12.40       16.06      8.28 o 
  -1  11   8        1.76        1.86      5.64 o 
   0  11   8      130.62      132.92     10.42 o 
   1  11   8       60.49       63.28      7.41 o 
   2  11   8       33.66       42.24      7.28 o 
   3  11   8      272.22      291.30     18.30 o 
   4  11   8       71.77       76.87      9.04 o 
   5  11   8        6.83       -4.89      6.67 o 
   6  11   8       11.21       18.85     10.08 o 
  -6  12   8      144.29      150.88     18.71 o 
  -5  12   8       35.34       53.63      8.52 o 
  -4  12   8      148.21      166.87      9.73 o 
  -3  12   8       36.60       34.75      6.34 o 
  -2  12   8       32.07       33.61     26.92 o 
  -1  12   8       96.75       99.10      9.53 o 
   0  12   8      233.43      242.76     18.17 o 
   1  12   8       84.14      110.45     10.66 o 
   2  12   8      143.26      145.83     17.29 o 
   3  12   8       55.90       45.78     15.75 o 
   4  12   8       40.26       41.15      8.44 o 
   5  12   8       10.68       15.08     13.12 o 
  -5  13   8        3.11        0.03      8.43 o 
  -4  13   8       26.45       36.69      7.95 o 
  -3  13   8        2.15       -4.86      4.86 o 
  -2  13   8       45.79       23.96      9.98 o 
  -1  13   8      170.59      179.69     12.22 o 
   0  13   8      134.58      135.09     11.26 o 
   1  13   8      301.45      293.27     15.80 o 
   2  13   8       18.43       29.23     10.73 o 
   3  13   8       45.30       38.75      9.38 o 
   4  13   8       34.15       34.82     12.20 o 
   5  13   8       12.98       14.19     11.98 o 
  -4  14   8        0.13       -7.52      7.52 o 
  -3  14   8       33.69       34.80     10.89 o 
  -2  14   8       14.19        7.48     10.47 o 
  -1  14   8       51.36       74.90      9.92 o 
   0  14   8       32.12       47.43      9.08 o 
   1  14   8        6.16        4.02      7.27 o 
   2  14   8        1.77       11.08      9.74 o 
   3  14   8       80.34      103.53     16.45 o 
   4  14   8       12.83       17.28     12.42 o 
  -4  15   8       13.39        0.27      7.71 o 
  -3  15   8       15.67        9.00      6.53 o 
  -2  15   8        9.46        2.28      8.04 o 
  -1  15   8       50.96       66.90     10.43 o 
   0  15   8       83.16       97.43     11.27 o 
   1  15   8       99.76       99.98     14.53 o 
   2  15   8        1.40       -9.28      9.28 o 
   3  15   8       10.71       16.31     11.56 o 
  -3  16   8       36.35       37.94      8.05 o 
  -2  16   8        0.44       12.50     16.60 o 
  -1  16   8       97.80      123.29     23.38 o 
   0  16   8        2.38        0.09      9.22 o 
   1  16   8       87.75       83.52     14.19 o 
   2  16   8       12.60       31.42     12.25 o 
   3  16   8        0.19       14.76     21.10 o 
  -2  17   8        7.19        7.15     10.47 o 
  -1  17   8        3.08       14.01     16.43 o 
   0  17   8       23.53       43.71     12.73 o 
   1  17   8        3.54       -3.53     10.84 o 
  -7   0   9       16.77       16.62      8.63 o 
  -5   0   9      161.50      175.35      7.69 o 
  -3   0   9      515.47      509.46     13.19 o 
  -1   0   9     1217.38     1173.35     22.11 o 
   1   0   9     1273.95     1230.58     24.99 o 
   3   0   9      889.26      864.69     21.07 o 
   5   0   9        4.05       -5.81      5.81 o 
   7   0   9       18.13       22.59     16.60 o 
  -7   1   9        0.65       -5.38      5.38 o 
  -6   1   9       25.31       23.61      4.42 o 
  -5   1   9        3.45        0.63      2.19 o 
  -4   1   9      109.17      115.62      4.79 o 
  -3   1   9      216.01      226.63      6.82 o 
  -2   1   9       58.27       57.76      4.07 o 
  -1   1   9        4.31        4.32      2.03 o 
   0   1   9       59.27       59.85      2.82 o 
   1   1   9        0.45       -1.19      2.25 o 
   2   1   9       73.28       77.84      4.45 o 
   3   1   9       50.41       58.47      4.55 o 
   4   1   9       13.02       15.37      4.10 o 
   5   1   9        8.15       16.44      4.96 o 
   6   1   9       11.09       12.37      6.33 o 
   7   1   9       25.68       40.02     13.10 o 
  -7   2   9       19.66       20.21      7.43 o 
  -6   2   9       84.13       81.56      6.37 o 
  -5   2   9       39.01       40.29      3.57 o 
  -4   2   9       29.12       41.09      4.88 o 
  -3   2   9      257.06      274.42     12.03 o 
  -2   2   9      639.35      620.50     10.11 o 
  -1   2   9      461.37      470.63      8.92 o 
   0   2   9     1337.36     1267.51     16.27 o 
   1   2   9       13.28       12.47      2.82 o 
   2   2   9      101.93       93.26      4.80 o 
   3   2   9        9.04        6.95      3.57 o 
   4   2   9       28.33       37.01      4.88 o 
   5   2   9        1.02        0.09      4.33 o 
   6   2   9       47.92       60.24     10.33 o 
   7   2   9        4.16       -0.21     11.88 o 
  -7   3   9       13.58        3.36      5.88 o 
  -6   3   9       10.33       11.54      4.04 o 
  -5   3   9        0.01       -2.25      2.75 o 
  -4   3   9       49.46       62.89      5.61 o 
  -3   3   9      163.53      154.40      7.50 o 
  -2   3   9       75.68       71.27      3.27 o 
  -1   3   9       44.31       38.76      3.19 o 
   0   3   9      239.62      247.53      7.76 o 
   1   3   9       46.19       58.27      4.20 o 
   2   3   9        7.95        8.99      3.49 o 
   3   3   9       47.46       55.66      4.99 o 
   4   3   9        7.13       12.00      4.10 o 
   5   3   9       52.12       47.82      5.70 o 
   6   3   9       47.00       44.51      9.82 o 
   7   3   9       42.87       29.78     13.16 o 
  -7   4   9        3.13        0.76     10.61 o 
  -6   4   9      253.45      260.62      9.52 o 
  -5   4   9        8.09        6.17      5.07 o 
  -4   4   9       25.38       24.63      4.90 o 
  -3   4   9      270.72      231.05      9.67 o 
  -2   4   9        7.36        4.34      2.16 o 
  -1   4   9        0.04       -2.48      2.51 o 
   0   4   9      171.11      168.45      6.49 o 
   1   4   9       41.85       32.20      3.73 o 
   2   4   9      258.46      232.40     11.17 o 
   3   4   9       35.35       34.09      4.51 o 
   4   4   9      188.47      189.92      8.40 o 
   5   4   9        9.36       15.96      5.10 o 
   6   4   9       67.32       71.92     12.97 o 
   7   4   9        0.01       10.99      9.24 o 
  -7   5   9       17.37       25.07      6.38 o 
  -6   5   9        3.17        1.76      3.72 o 
  -5   5   9        0.81        0.61      4.12 o 
  -4   5   9        5.39        6.71      4.92 o 
  -3   5   9        5.69        5.23      4.40 o 
  -2   5   9      228.80      230.79      6.25 o 
  -1   5   9      905.99      912.37     16.04 o 
   0   5   9      178.97      181.43      7.88 o 
   1   5   9      471.33      452.78     11.33 o 
   2   5   9      154.59      156.46      6.66 o 
   3   5   9       35.34       38.66      5.07 o 
   4   5   9        8.00        1.93      4.39 o 
   5   5   9        0.63        1.35      5.16 o 
   6   5   9        2.23       -5.15      9.69 o 
   7   5   9        3.01        3.05     13.73 o 
  -7   6   9       57.16       67.15      8.25 o 
  -6   6   9       22.62       27.02      7.11 o 
  -5   6   9       66.57       69.52      5.54 o 
  -4   6   9      129.22      125.50      9.09 o 
  -3   6   9      598.77      605.28     16.97 o 
  -2   6   9      449.45      413.04      9.20 o 
  -1   6   9      661.05      658.20     15.04 o 
   0   6   9      656.34      635.90     15.13 o 
   1   6   9       53.98       57.19      5.12 o 
   2   6   9        2.80       10.67      3.93 o 
   3   6   9      296.33      293.19     10.08 o 
   4   6   9        9.13       10.47      4.52 o 
   5   6   9       40.00       49.71      9.55 o 
   6   6   9        3.98        3.62     10.67 o 
  -7   7   9       52.40       59.12      9.49 o 
  -6   7   9       14.43        8.18      9.16 o 
  -5   7   9       18.66       25.24      4.54 o 
  -4   7   9        2.30        0.87      5.38 o 
  -3   7   9        9.91       16.49      3.49 o 
  -2   7   9       41.88       48.29      4.86 o 
  -1   7   9      458.88      456.09     12.99 o 
   0   7   9      240.45      241.73      9.54 o 
   1   7   9       47.10       46.79      6.22 o 
   2   7   9      148.11      151.81     11.38 o 
   3   7   9       10.23       12.31      4.31 o 
   4   7   9       27.28       19.87      5.10 o 
   5   7   9       33.00       45.99      9.83 o 
   6   7   9        2.48        7.02     10.91 o 
  -6   8   9        6.82        5.11      4.99 o 
  -5   8   9       12.71       12.67      3.61 o 
  -4   8   9       38.22       40.84      4.00 o 
  -3   8   9        0.04        2.87      3.07 o 
  -2   8   9       28.17       25.30      5.71 o 
  -1   8   9      245.99      232.05      9.76 o 
   0   8   9       21.25       25.02      5.51 o 
   1   8   9      408.72      389.17     15.78 o 
   2   8   9      167.81      143.77      9.57 o 
   3   8   9       61.63       64.26      6.67 o 
   4   8   9       57.57       69.28      7.42 o 
   5   8   9        1.07        0.09      7.72 o 
   6   8   9        7.21       -3.31     10.35 o 
  -6   9   9       74.70       83.74      7.76 o 
  -5   9   9        9.60       10.29      4.51 o 
  -4   9   9        0.67        3.79      3.43 o 
  -3   9   9       50.58       50.29      4.70 o 
  -2   9   9       33.23       29.40      5.36 o 
  -1   9   9       14.98       12.00      4.93 o 
   0   9   9       47.83       50.94      8.92 o 
   1   9   9      134.13      141.93      9.33 o 
   2   9   9      120.37      113.11      9.01 o 
   3   9   9       32.93       19.34      5.50 o 
   4   9   9       56.39       53.95      9.31 o 
   5   9   9        2.29        6.67      8.07 o 
   6   9   9        1.01      -10.06     10.06 o 
  -6  10   9       36.17       41.59      7.21 o 
  -5  10   9       15.46       18.33      5.88 o 
  -4  10   9       19.99       21.67      5.19 o 
  -3  10   9       11.59        6.79      5.83 o 
  -2  10   9      250.40      268.09     11.06 o 
  -1  10   9      121.24      127.37      9.40 o 
   0  10   9       18.65       18.94      6.52 o 
   1  10   9      416.15      422.48     26.07 o 
   2  10   9       93.03       85.60     14.80 o 
   3  10   9      203.57      201.41     13.66 o 
   4  10   9      190.64      181.57     16.17 o 
   5  10   9      119.31      131.40     13.63 o 
  -5  11   9      180.56      196.98     11.79 o 
  -4  11   9        0.24       -0.35      5.37 o 
  -3  11   9      150.44      172.87     10.10 o 
  -2  11   9       40.69       46.56      7.27 o 
  -1  11   9       37.06       36.42      7.25 o 
   0  11   9        7.04       -2.36      8.78 o 
   1  11   9        0.91       -5.70      5.70 o 
   2  11   9      151.88      144.77     14.40 o 
   3  11   9        0.70       -1.96      7.17 o 
   4  11   9       76.55       77.10     11.18 o 
   5  11   9        6.43       13.16     10.86 o 
  -5  12   9       26.92       27.98     12.19 o 
  -4  12   9       36.23       32.40      6.41 o 
  -3  12   9       89.81       81.75     10.90 o 
  -2  12   9        0.86       -2.33      6.28 o 
  -1  12   9      122.82      120.33     10.44 o 
   0  12   9        7.39        1.12      6.51 o 
   1  12   9       44.75       53.18      9.51 o 
   2  12   9        3.81        9.00      7.35 o 
   3  12   9        8.95        4.86     11.17 o 
   4  12   9        6.36        2.85     12.59 o 
   5  12   9       15.01        1.24     11.52 o 
  -4  13   9        1.09        8.43      7.08 o 
  -3  13   9       21.23       20.99      6.41 o 
  -2  13   9        0.02        0.97      6.87 o 
  -1  13   9        8.89        7.13      6.70 o 
   0  13   9        7.74        6.56      6.76 o 
   1  13   9       20.66       17.59      7.81 o 
   2  13   9        8.76       10.97     17.86 o 
   3  13   9       68.45       81.18     14.40 o 
   4  13   9        0.01       -7.74      8.02 o 
  -4  14   9       59.76       83.33     10.34 o 
  -3  14   9       50.70       47.84      7.84 o 
  -2  14   9      188.04      213.33     22.49 o 
  -1  14   9       29.41       16.82      7.98 o 
   0  14   9       65.04       61.68      9.84 o 
   1  14   9        0.96       12.58      7.94 o 
   2  14   9       20.43       10.00     11.57 o 
   3  14   9       79.25       99.37     15.59 o 
  -3  15   9       23.66       14.18      8.14 o 
  -2  15   9       68.45       96.29     14.38 o 
  -1  15   9        0.65       -2.57      7.96 o 
   0  15   9        0.16        0.31      9.28 o 
   1  15   9       23.68       16.88     19.63 o 
   2  15   9        0.31       -5.65      9.92 o 
   3  15   9        1.17       10.02     11.74 o 
  -2  16   9       41.14       44.31     12.52 o 
  -1  16   9        2.31       10.51     18.11 o 
   0  16   9       52.13       80.77     20.06 o 
   1  16   9       76.04       69.81     14.31 o 
  -6   0  10       32.05       28.87      7.09 o 
  -4   0  10      238.51      189.92     10.18 o 
  -2   0  10       65.31       67.23     10.49 o 
   0   0  10      579.76      560.71     17.07 o 
   2   0  10      155.99      173.84     15.48 o 
   4   0  10        3.28        8.04      6.42 o 
   6   0  10       67.25       65.26     12.69 o 
  -7   1  10        1.70        2.36      5.59 o 
  -6   1  10       82.54       80.81      5.07 o 
  -5   1  10        8.80        6.50      2.68 o 
  -4   1  10      178.42      167.55      7.54 o 
  -3   1  10        6.83       10.65      3.52 o 
  -2   1  10      350.57      310.27      6.44 o 
  -1   1  10      177.52      171.50      5.98 o 
   0   1  10      280.70      258.21      7.88 o 
   1   1  10      190.24      188.04      7.25 o 
   2   1  10       35.08       40.57      4.86 o 
   3   1  10       11.19        2.13      4.09 o 
   4   1  10       27.87       28.80      5.37 o 
   5   1  10       35.69       34.37      6.05 o 
   6   1  10        1.75        4.11      7.72 o 
  -7   2  10        9.15        6.74      5.82 o 
  -6   2  10        1.53       -0.08      3.35 o 
  -5   2  10       20.29       14.49      2.62 o 
  -4   2  10       12.42        9.03      4.03 o 
  -3   2  10       39.14       44.28      4.94 o 
  -2   2  10        5.53        2.13      2.34 o 
  -1   2  10      294.78      266.84      8.14 o 
   0   2  10       68.09       73.27      4.82 o 
   1   2  10      112.60       88.55      5.70 o 
   2   2  10        4.51        5.18      3.79 o 
   3   2  10        0.15       -0.86      4.00 o 
   4   2  10       16.29       17.66      4.90 o 
   5   2  10       52.23       48.83      6.35 o 
   6   2  10       32.01       23.67      9.12 o 
  -7   3  10        2.10        0.19      9.01 o 
  -6   3  10        0.10       -4.85      4.85 o 
  -5   3  10      110.61      107.46      7.56 o 
  -4   3  10        1.37        3.00      4.09 o 
  -3   3  10       58.08       59.56      5.72 o 
  -2   3  10      207.16      193.10      7.04 o 
  -1   3  10       38.05       43.18      4.42 o 
   0   3  10        3.67        5.87      3.18 o 
   1   3  10      668.53      669.55     15.30 o 
   2   3  10        0.77       -0.29      3.82 o 
   3   3  10      578.40      572.32     14.21 o 
   4   3  10       41.70       43.38      5.81 o 
   5   3  10       30.35       33.61      6.03 o 
   6   3  10       18.57       13.17     10.96 o 
  -7   4  10       12.44       19.43     11.29 o 
  -6   4  10        0.49        2.82      5.68 o 
  -5   4  10       24.20       15.70      5.77 o 
  -4   4  10       41.53       35.05      5.56 o 
  -3   4  10       10.65        8.01      4.47 o 
  -2   4  10       86.99       91.55      5.60 o 
  -1   4  10      338.53      322.70      9.89 o 
   0   4  10        6.42       -1.28      3.65 o 
   1   4  10     1155.98     1073.69     22.17 o 
   2   4  10      251.95      266.42      9.40 o 
   3   4  10      111.50      108.61      7.10 o 
   4   4  10       63.31       60.20      6.32 o 
   5   4  10       50.31       55.56      6.80 o 
   6   4  10        3.05       -1.02      7.79 o 
  -6   5  10       82.32      106.60     11.33 o 
  -5   5  10      127.71      124.10      9.29 o 
  -4   5  10       21.67       25.42      5.52 o 
  -3   5  10       18.51       25.48      5.36 o 
  -2   5  10       54.56       59.89      4.89 o 
  -1   5  10       29.88       37.53      4.78 o 
   0   5  10      209.92      206.94      8.75 o 
   1   5  10      164.64      161.26      7.34 o 
   2   5  10        0.22        1.61      3.97 o 
   3   5  10       65.84       74.22      6.92 o 
   4   5  10       32.47       40.31      5.98 o 
   5   5  10       23.68       12.39      5.36 o 
   6   5  10        2.18       -1.88      8.70 o 
  -6   6  10       24.29       12.55     11.80 o 
  -5   6  10       13.01       17.90      6.87 o 
  -4   6  10      108.00      120.33      9.30 o 
  -3   6  10       27.63       18.99      5.34 o 
  -2   6  10       10.39       -0.21      3.37 o 
  -1   6  10       44.02       48.15      5.42 o 
   0   6  10        2.60        5.85      4.26 o 
   1   6  10        8.53        2.02      4.59 o 
   2   6  10       70.99       81.59      6.36 o 
   3   6  10        7.13       -2.31      4.49 o 
   4   6  10       57.51       50.10      7.02 o 
   5   6  10       11.19       20.42      8.09 o 
   6   6  10       48.87       36.64     13.73 o 
  -6   7  10      121.20      147.28     24.79 o 
  -5   7  10        0.29       -3.92      3.92 o 
  -4   7  10      229.23      221.35     20.24 o 
  -3   7  10       17.85       36.49      7.97 o 
  -2   7  10       79.65       83.05      6.01 o 
  -1   7  10        8.68       13.22      4.40 o 
   0   7  10      853.14      891.03     19.71 o 
   1   7  10      173.49      152.46      8.97 o 
   2   7  10      178.53      163.61      8.79 o 
   3   7  10       34.34       24.34      5.75 o 
   4   7  10        0.25        1.81      5.25 o 
   5   7  10        0.10       11.24      8.53 o 
   6   7  10        9.36       -0.93     18.59 o 
  -6   8  10       34.60       36.28     10.22 o 
  -5   8  10       49.81       54.09      8.35 o 
  -4   8  10       16.06       19.65      5.13 o 
  -3   8  10      147.98      146.90      7.22 o 
  -2   8  10      130.18      148.00      9.04 o 
  -1   8  10        4.17       10.37      4.59 o 
   0   8  10        0.35        2.11      4.41 o 
   1   8  10        1.27       -4.70      4.70 o 
   2   8  10        1.02       -1.51      5.27 o 
   3   8  10       94.60       96.14      8.00 o 
   4   8  10        0.04       -0.63      5.43 o 
   5   8  10       42.79       39.60     10.04 o 
  -6   9  10        0.64        1.46     12.78 o 
  -5   9  10      106.72      121.91     13.71 o 
  -4   9  10        6.69        3.62      4.37 o 
  -3   9  10      142.62      149.80      7.20 o 
  -2   9  10        2.63       -0.32      4.28 o 
  -1   9  10      289.48      285.70     10.80 o 
   0   9  10        1.38       -2.29      4.52 o 
   1   9  10       37.93       35.51      6.88 o 
   2   9  10       83.80       79.83      8.53 o 
   3   9  10       40.30       34.99      7.11 o 
   4   9  10       72.75       76.80     12.92 o 
   5   9  10        3.40       14.87      9.22 o 
  -5  10  10        4.07       -1.12      8.51 o 
  -4  10  10        0.14       -5.03      5.03 o 
  -3  10  10      171.62      162.79      8.96 o 
  -2  10  10       42.56       46.23      6.40 o 
  -1  10  10       34.50       32.52      8.69 o 
   0  10  10       17.07       13.58      6.82 o 
   1  10  10       73.95       79.79      8.52 o 
   2  10  10       25.77       25.50      8.88 o 
   3  10  10      381.52      352.45     13.71 o 
   4  10  10       29.30       35.19      9.76 o 
   5  10  10       38.27       45.12     11.17 o 
  -5  11  10       12.81        9.78     11.87 o 
  -4  11  10       40.96       32.07      5.90 o 
  -3  11  10        6.89        4.72      4.80 o 
  -2  11  10       13.56       24.20      5.94 o 
  -1  11  10        8.75        7.23      6.13 o 
   0  11  10        7.25       19.19      7.11 o 
   1  11  10        9.18       -1.01     12.10 o 
   2  11  10       30.81       34.35      8.75 o 
   3  11  10       54.00       39.52      9.04 o 
   4  11  10        1.77       -4.42      8.27 o 
  -4  12  10        0.27        0.65      5.29 o 
  -3  12  10        1.06       -0.51      5.26 o 
  -2  12  10        5.03        9.30      7.32 o 
  -1  12  10       16.69       25.78      7.88 o 
   0  12  10       68.42       79.33     14.20 o 
   1  12  10       10.15       -0.56      7.65 o 
   2  12  10       70.65       75.46     11.02 o 
   3  12  10        5.51        5.57      9.76 o 
   4  12  10       27.96       32.98     10.20 o 
  -4  13  10       37.53       37.40      9.52 o 
  -3  13  10      105.58      119.20      9.47 o 
  -2  13  10       33.68       25.45      8.70 o 
  -1  13  10      122.60      156.41     12.21 o 
   0  13  10       49.30       40.13      9.10 o 
   1  13  10        5.01        3.72      7.48 o 
   2  13  10        3.90        8.55     10.69 o 
   3  13  10        9.68        8.24     11.35 o 
  -3  14  10        1.16       -4.12      6.04 o 
  -2  14  10        7.21        3.86      6.49 o 
  -1  14  10       11.35        8.37      7.86 o 
   0  14  10        4.72       -2.65      7.50 o 
   1  14  10       43.27       48.06     12.20 o 
   2  14  10        2.48        6.06     10.71 o 
  -1  15  10       50.77       60.76     10.63 o 
   0  15  10       13.55       -7.78      9.26 o 
   1  15  10        1.76       10.49     10.18 o 
  -5   0  11       21.39       12.84      7.75 o 
  -3   0  11      263.60      243.48      8.94 o 
  -1   0  11        5.15        7.52      4.39 o 
   1   0  11        1.86       -2.56      5.62 o 
   3   0  11        0.96        0.63      6.30 o 
   5   0  11        2.02       -0.36      7.36 o 
  -6   1  11        0.15       -2.64      3.83 o 
  -5   1  11        0.91        2.73      4.29 o 
  -4   1  11        4.78        3.42      3.98 o 
  -3   1  11      137.07      143.63      7.13 o 
  -2   1  11       12.28       17.88      2.97 o 
  -1   1  11      204.62      204.76      7.21 o 
   0   1  11      323.78      314.32      9.22 o 
   1   1  11       71.84       66.09      7.45 o 
   2   1  11      127.67      124.17      7.07 o 
   3   1  11      242.94      241.98      9.74 o 
   4   1  11        5.44        5.38      4.79 o 
   5   1  11       93.73      100.59      9.22 o 
   6   1  11        3.19        3.31      8.43 o 
  -6   2  11        0.24       -2.14      5.15 o 
  -5   2  11       15.19       21.22      5.11 o 
  -4   2  11        0.69       -2.66      3.79 o 
  -3   2  11       48.71       54.61      5.53 o 
  -2   2  11       94.52       83.64      4.47 o 
  -1   2  11       57.04       53.76      4.86 o 
   0   2  11      123.47      121.59      6.11 o 
   1   2  11        6.10        6.18      3.84 o 
   2   2  11        4.56        2.00      4.02 o 
   3   2  11        6.30       -0.43      4.37 o 
   4   2  11        1.27       10.77      4.99 o 
   5   2  11       99.23      120.86      8.61 o 
   6   2  11       17.84        5.88      8.64 o 
  -6   3  11       30.67       27.86      6.76 o 
  -5   3  11        1.85        4.09      4.92 o 
  -4   3  11       88.54       89.15     13.93 o 
  -3   3  11       47.02       27.57      5.72 o 
  -2   3  11      238.96      231.81      7.99 o 
  -1   3  11        5.81        1.39      3.50 o 
   0   3  11      581.06      596.42     13.15 o 
   1   3  11      112.36      114.04      6.49 o 
   2   3  11      410.87      416.75     12.03 o 
   3   3  11      245.36      238.41      9.74 o 
   4   3  11        0.10       -2.85      4.49 o 
   5   3  11        0.36        1.71      5.36 o 
   6   3  11       17.99       13.27     11.71 o 
  -6   4  11       23.53       20.61      6.79 o 
  -5   4  11       37.22       37.67      6.77 o 
  -4   4  11       62.66       67.96      6.83 o 
  -3   4  11        7.06        8.90      4.74 o 
  -2   4  11        0.43        0.20      3.00 o 
  -1   4  11        4.81        7.22      3.77 o 
   0   4  11       18.83       15.28      3.94 o 
   1   4  11       18.83       22.80      4.50 o 
   2   4  11       23.85       27.32      4.98 o 
   3   4  11      195.42      188.50      9.09 o 
   4   4  11       11.20        6.06      4.78 o 
   5   4  11        0.37        7.34      5.68 o 
   6   4  11        0.01       -5.11      8.35 o 
  -6   5  11      137.71      151.00     19.83 o 
  -5   5  11       40.59       70.64      8.20 o 
  -4   5  11       75.43       77.03      7.35 o 
  -3   5  11      118.00      117.04      8.47 o 
  -2   5  11       90.59       96.16      5.55 o 
  -1   5  11      160.50      156.53      7.79 o 
   0   5  11       13.60        4.44      4.38 o 
   1   5  11       13.61       17.70      4.33 o 
   2   5  11      129.83      138.64      7.65 o 
   3   5  11       84.31       96.38      7.30 o 
   4   5  11       42.14       38.55      6.27 o 
   5   5  11       35.61       54.63     12.38 o 
  -6   6  11        8.04        1.28      7.85 o 
  -5   6  11        8.72       17.18      6.58 o 
  -4   6  11       69.28       89.67      8.77 o 
  -3   6  11        0.23       -0.87      4.94 o 
  -2   6  11       23.32       17.95      3.89 o 
  -1   6  11       29.93       38.43      5.23 o 
   0   6  11       15.02       10.06      4.72 o 
   1   6  11        0.88       -3.10      4.14 o 
   2   6  11       36.29       43.23      7.11 o 
   3   6  11       41.61       41.92      6.17 o 
   4   6  11        4.38       10.21      5.35 o 
   5   6  11       29.34       23.78      8.91 o 
  -5   7  11        0.12       -5.81      5.81 o 
  -4   7  11      104.65       94.95      9.62 o 
  -3   7  11      150.16      155.61     10.88 o 
  -2   7  11       57.63       57.43      5.34 o 
  -1   7  11       32.90       27.45      5.13 o 
   0   7  11        1.18       -2.05      4.39 o 
   1   7  11       46.63       44.16      6.91 o 
   2   7  11       17.00       19.82      5.05 o 
   3   7  11       22.71       28.28      5.71 o 
   4   7  11       12.91       11.77      5.72 o 
   5   7  11        4.10        3.38      7.14 o 
  -5   8  11       47.81       45.75      8.79 o 
  -4   8  11        0.10       -1.40      4.00 o 
  -3   8  11       75.91       86.09      9.68 o 
  -2   8  11        0.48        5.29      4.15 o 
  -1   8  11        7.72        3.71      4.44 o 
   0   8  11       12.30        9.54      4.98 o 
   1   8  11        7.16       11.72      6.94 o 
   2   8  11       95.19       95.02      7.98 o 
   3   8  11        6.00       -2.34      4.80 o 
   4   8  11       58.55       62.20      8.10 o 
   5   8  11       34.05       32.30     10.06 o 
  -5   9  11        0.21       -6.37      8.61 o 
  -4   9  11      199.17      207.78     13.49 o 
  -3   9  11       20.73       19.03      4.92 o 
  -2   9  11      157.37      156.49      9.34 o 
  -1   9  11       19.87       14.37      5.19 o 
   0   9  11       34.68       28.06      7.63 o 
   1   9  11       48.24       47.84      9.32 o 
   2   9  11      198.87      181.63     10.09 o 
   3   9  11       38.80       31.16      7.39 o 
   4   9  11      131.19      115.07     12.75 o 
  -4  10  11       50.35       59.50     12.03 o 
  -3  10  11       11.04       10.68      4.84 o 
  -2  10  11       30.46       28.62      5.98 o 
  -1  10  11        1.53        7.42      5.64 o 
   0  10  11      157.38      168.54     10.62 o 
   1  10  11       11.28        5.03      5.51 o 
   2  10  11       15.67       13.17      7.06 o 
   3  10  11       57.70       65.14      8.24 o 
   4  10  11        0.47        2.73      8.64 o 
  -4  11  11       13.50        9.18      9.57 o 
  -3  11  11       68.49       67.44      7.23 o 
  -2  11  11       32.52       37.60      6.74 o 
  -1  11  11       38.48       53.12      7.62 o 
   0  11  11        7.75        6.48      6.19 o 
   1  11  11       78.16       79.70     10.58 o 
   2  11  11       37.12       38.13      9.52 o 
   3  11  11       25.52       35.98      9.67 o 
  -3  12  11       47.24       58.08      9.45 o 
  -2  12  11        5.95       13.30      7.71 o 
  -1  12  11        3.16        1.69      5.93 o 
   0  12  11        8.62       11.89      6.59 o 
   1  12  11        1.57        0.98      7.36 o 
   2  12  11        4.40        4.09      8.37 o 
   3  12  11       34.60       15.49      9.04 o 
  -2  13  11       27.22       25.89      9.27 o 
  -1  13  11       56.59       57.49      8.50 o 
   0  13  11       34.79       38.96      8.31 o 
   1  13  11       18.66       16.46      9.03 o 
   2  13  11        0.77        0.50     20.94 o 
  -1  14  11        0.05       -9.89     15.99 o 
   0  14  11        2.89        1.20      8.25 o 
  -4   0  12       14.32       12.37      5.69 o 
  -2   0  12       95.35       92.27      6.85 o 
   0   0  12      153.94      142.61      9.60 o 
   2   0  12        0.01       -5.15      5.15 o 
   4   0  12       20.81       12.80      7.96 o 
  -5   1  12        0.02        4.86      4.16 o 
  -4   1  12        0.36        5.13      3.49 o 
  -3   1  12        2.76        3.01      3.02 o 
  -2   1  12        9.48        6.99      3.08 o 
  -1   1  12      157.96      135.40      6.93 o 
   0   1  12      170.07      168.55      7.35 o 
   1   1  12      109.32      115.90      7.03 o 
   2   1  12      101.19       86.25      6.79 o 
   3   1  12       13.30       14.45      5.61 o 
   4   1  12      131.22      143.13      8.98 o 
   5   1  12       71.97       63.60      8.32 o 
  -5   2  12       44.19       48.73      6.13 o 
  -4   2  12       31.85       32.46      5.21 o 
  -3   2  12       20.91       23.71      4.96 o 
  -2   2  12        0.16        2.28      2.84 o 
  -1   2  12       38.28       30.68      4.07 o 
   0   2  12        0.15        0.65      3.49 o 
   1   2  12       66.95       69.34      5.90 o 
   2   2  12        5.03       -0.78      4.25 o 
   3   2  12       35.02       35.25      5.77 o 
   4   2  12        1.80       -0.74      5.05 o 
   5   2  12       35.34       33.67      6.74 o 
  -5   3  12       19.37       20.40      5.70 o 
  -4   3  12       25.87       34.67      5.86 o 
  -3   3  12       21.91       30.58      6.82 o 
  -2   3  12       30.50       23.88      3.44 o 
  -1   3  12      259.38      255.45      8.30 o 
   0   3  12       96.37       91.84      5.96 o 
   1   3  12      120.29      107.88      7.24 o 
   2   3  12        0.05       -0.48      4.12 o 
   3   3  12        1.84       -4.27      4.27 o 
   4   3  12       10.52       12.83      5.55 o 
   5   3  12       14.02       26.75      6.59 o 
  -5   4  12        7.80        0.88      8.21 o 
  -4   4  12        0.27        2.98      5.09 o 
  -3   4  12       27.96       26.77      5.82 o 
  -2   4  12        0.01        3.48      3.44 o 
  -1   4  12      183.40      183.83      7.30 o 
   0   4  12       23.65       23.25      4.45 o 
   1   4  12        3.78        1.81      3.96 o 
   2   4  12        0.02       -1.25      4.43 o 
   3   4  12       85.49       90.18     12.15 o 
   4   4  12       43.14       43.52      6.67 o 
   5   4  12        2.12       -2.13      6.25 o 
  -5   5  12        0.45        5.75      7.02 o 
  -4   5  12        8.85        5.24      5.35 o 
  -3   5  12       24.81       18.39      5.92 o 
  -2   5  12       31.84       25.80      4.13 o 
  -1   5  12       49.12       55.60      8.72 o 
   0   5  12      139.10      153.89      7.39 o 
   1   5  12        2.70        1.87      4.08 o 
   2   5  12      288.17      283.82     16.65 o 
   3   5  12       16.78       19.06      5.63 o 
   4   5  12       98.87      103.47      8.40 o 
   5   5  12        6.87        6.83      7.56 o 
  -5   6  12       86.88       95.10     10.03 o 
  -4   6  12       72.26       87.77      9.24 o 
  -3   6  12        4.96        8.15      5.78 o 
  -2   6  12        9.37       11.00      3.87 o 
  -1   6  12       23.30       17.18      4.92 o 
   0   6  12        3.64        3.79      4.75 o 
   1   6  12        0.34        5.02      4.30 o 
   2   6  12       18.37       20.66      5.35 o 
   3   6  12        3.82        3.63      5.13 o 
   4   6  12        2.87        2.76      5.46 o 
  -5   7  12       40.05       42.51     13.90 o 
  -4   7  12      235.31      279.03     14.73 o 
  -3   7  12      121.92      127.81     15.07 o 
  -2   7  12       29.61       26.17      4.68 o 
  -1   7  12        0.61       -3.44      4.35 o 
   0   7  12        9.74        6.70      5.12 o 
   1   7  12       51.12       55.24      6.04 o 
   2   7  12       14.62        8.40      5.06 o 
   3   7  12       82.50       86.36      7.82 o 
   4   7  12        7.03        2.17      5.77 o 
  -4   8  12        3.21        6.44      4.65 o 
  -3   8  12      125.75      157.31     12.14 o 
  -2   8  12       61.35       64.59      6.14 o 
  -1   8  12       71.75       94.27      7.58 o 
   0   8  12       20.96       19.53      8.22 o 
   1   8  12        0.01        2.45      4.47 o 
   2   8  12        0.03        6.85      5.01 o 
   3   8  12        0.42       -2.68      5.23 o 
   4   8  12       29.41       21.54      7.30 o 
  -4   9  12       25.72       19.06      8.00 o 
  -3   9  12       22.90       24.66      8.07 o 
  -2   9  12       12.02       12.83      5.19 o 
  -1   9  12        2.54        8.16      5.18 o 
   0   9  12        0.71        1.13      5.28 o 
   1   9  12       13.86       13.39      6.24 o 
   2   9  12        5.36        1.19      5.18 o 
   3   9  12       77.63       86.56      8.26 o 
  -3  10  12       28.27       17.59      8.18 o 
  -2  10  12       32.74       42.33      6.57 o 
  -1  10  12      127.31      140.17     13.34 o 
   0  10  12        6.52       11.93      6.01 o 
   1  10  12        3.51       -5.10      6.51 o 
   2  10  12       12.61       14.34      5.90 o 
   3  10  12        6.42       11.81      6.21 o 
  -2  11  12      100.43      124.62     12.55 o 
  -1  11  12        2.63        6.24      6.17 o 
   0  11  12       37.45       48.01      8.29 o 
   1  11  12        3.20       -3.16      6.57 o 
   2  11  12       45.08       54.64     10.07 o 
  -1  12  12       15.39       24.91      7.28 o 
   0  12  12       60.19       64.98      9.75 o 
   1  12  12        4.26       -5.54      7.06 o 
  -5   0  13       36.14       50.40     11.35 o 
  -3   0  13       30.31       31.65      5.19 o 
  -1   0  13      132.84      124.70      8.95 o 
   1   0  13       30.74       47.87      8.06 o 
   3   0  13       35.04       45.14      9.11 o 
  -5   1  13       12.84        8.32      4.68 o 
  -4   1  13        4.86        3.58      5.94 o 
  -3   1  13        2.20       -0.45      3.45 o 
  -2   1  13        5.16       10.18      3.42 o 
  -1   1  13       42.86       40.74      4.65 o 
   0   1  13        0.85        3.05      3.95 o 
   1   1  13       28.09       17.78      4.79 o 
   2   1  13        8.05        9.77      4.86 o 
   3   1  13       12.17       13.79      5.47 o 
   4   1  13        2.86        3.29      5.61 o 
  -4   2  13       34.05       23.16      5.38 o 
  -3   2  13        9.31       12.53      4.92 o 
  -2   2  13       31.77       29.55      4.10 o 
  -1   2  13       24.22       18.19      4.14 o 
   0   2  13      105.18      112.38      7.06 o 
   1   2  13       33.33       29.46      5.19 o 
   2   2  13      198.05      212.44      9.64 o 
   3   2  13        3.15       10.82      5.42 o 
   4   2  13       11.51       17.12      6.70 o 
  -4   3  13        9.32        9.52      5.36 o 
  -3   3  13       25.95       33.53      4.93 o 
  -2   3  13       11.38       13.39      3.43 o 
  -1   3  13        0.54        1.75      3.73 o 
   0   3  13        8.17        5.98      3.97 o 
   1   3  13        0.35       -2.67      4.13 o 
   2   3  13        5.41       11.42      5.02 o 
   3   3  13       10.87       15.94      5.57 o 
   4   3  13       36.22       40.11      7.44 o 
  -4   4  13       48.42       53.01      7.26 o 
  -3   4  13        5.59       11.50      5.77 o 
  -2   4  13       98.23      100.07      9.63 o 
  -1   4  13        0.10        0.57      3.65 o 
   0   4  13       36.09       47.46      5.35 o 
   1   4  13       25.68       25.39      5.26 o 
   2   4  13        0.02       -0.95      4.56 o 
   3   4  13       65.67       75.00      7.69 o 
   4   4  13        6.50        1.85      5.63 o 
  -4   5  13       21.17       25.92      6.79 o 
  -3   5  13       45.51       54.44      7.55 o 
  -2   5  13      140.40      158.08     10.38 o 
  -1   5  13        5.55        2.47      3.79 o 
   0   5  13        4.06       10.24      4.39 o 
   1   5  13       36.73       41.07      5.77 o 
   2   5  13        6.22        1.53      4.81 o 
   3   5  13       20.05       17.09      5.91 o 
   4   5  13       10.57        4.78     10.73 o 
  -4   6  13       22.19       22.37      7.08 o 
  -3   6  13      120.31      130.39     10.17 o 
  -2   6  13        6.92        7.06      5.98 o 
  -1   6  13       76.37       89.89      9.61 o 
   0   6  13        3.96        6.59      4.39 o 
   1   6  13      148.01      172.00      8.86 o 
   2   6  13        1.24       -1.99      4.97 o 
   3   6  13       42.59       40.48      6.97 o 
  -3   7  13        1.38        2.63      6.82 o 
  -2   7  13        6.31        0.67      6.12 o 
  -1   7  13       48.05       48.90      8.80 o 
   0   7  13        3.56        2.56      4.52 o 
   1   7  13        6.07        2.97      4.85 o 
   2   7  13       24.51       29.11      6.24 o 
   3   7  13        0.68       -5.27      5.27 o 
  -3   8  13      208.16      241.17     17.00 o 
  -2   8  13       27.05       33.11      7.97 o 
  -1   8  13      102.55      118.93      8.45 o 
   0   8  13       11.64        4.85      5.68 o 
   1   8  13       56.06       59.79      6.84 o 
   2   8  13       62.92       75.34      7.64 o 
  -2   9  13       11.68       15.82      7.89 o 
  -1   9  13       29.32       28.43      6.43 o 
   0   9  13        8.48       20.35      6.51 o 
   1   9  13        2.95       -1.23      4.98 o 
   2   9  13       41.82       42.89      7.02 o 
  -1  10  13       72.30       69.13      8.52 o 
   0  10  13        2.29       10.48      6.37 o 
   1  10  13        7.04       -0.68      5.45 o 
  -2   0  14       39.69       29.09      6.03 o 
   0   0  14       69.35       69.34      8.69 o 
   2   0  14       23.40       18.44      8.18 o 
  -3   1  14        8.12        9.57      5.37 o 
  -2   1  14       12.30       11.44      3.89 o 
  -1   1  14        0.01       -3.44      3.80 o 
   0   1  14        5.20        0.00      4.23 o 
   1   1  14        2.78       -1.57      4.52 o 
   2   1  14       20.87       26.05      5.81 o 
   3   1  14        4.33        3.91      5.61 o 
  -3   2  14        1.19       -0.74      3.90 o 
  -2   2  14       15.81       11.77      4.62 o 
  -1   2  14        0.59        6.10      4.12 o 
   0   2  14        6.48        3.51      4.37 o 
   1   2  14        7.70       12.38      4.99 o 
   2   2  14        0.31       -2.12      4.75 o 
   3   2  14       17.50       22.94      6.16 o 
  -3   3  14       19.60       24.14      5.87 o 
  -2   3  14       20.99       24.06      5.15 o 
  -1   3  14      102.38      119.36      6.86 o 
   0   3  14        3.61        6.29      4.60 o 
   1   3  14        0.62       -1.11      4.64 o 
   2   3  14        5.68        0.26      5.27 o 
   3   3  14        1.37        5.47     10.10 o 
  -3   4  14       96.50      108.72      6.88 o 
  -2   4  14        0.09       -2.20      5.18 o 
  -1   4  14      268.43      324.08     10.58 o 
   0   4  14       53.45       58.11      6.09 o 
   1   4  14       26.56       31.61      5.78 o 
   2   4  14       76.77       69.55      7.34 o 
  -3   5  14        0.32        2.50     10.69 o 
  -2   5  14        5.06        3.10      4.62 o 
  -1   5  14       22.41       19.80      4.90 o 
   0   5  14        2.65       -1.07      4.46 o 
   1   5  14        6.09       15.19      5.38 o 
   2   5  14        4.90        4.85      5.37 o 
  -2   6  14       26.70       26.13      6.11 o 
  -1   6  14       43.27       46.25      7.85 o 
   0   6  14       13.26       13.37      4.95 o 
   1   6  14        2.09       -1.84      4.96 o 
  -1   7  14       12.38        6.32      5.53 o 
   0   7  14        2.99       -4.71      4.71 o 
   1   7  14        0.05        0.86      5.19 o 
  -1   0  15        0.49        7.84      6.09 o 
  -1   1  15       37.59       29.65      5.22 o 
   0   1  15        0.44        2.65      4.75 o 
   0   2  15        5.14        2.77      6.99 o 
                                                 
